# Supplementary material for: HPK1 citron homology domain regulates phosphorylation of SLP76 and modulates kinase domain interaction dynamics
Source: Nat Commun. 2024 May 2;15:3725. doi: 10.1038/s41467-024-48014-9 (PMC11066036; doi:10.1038/s41467-024-48014-9)
Supplement: Supplementary file 6 — Supplementary Data 3 [file 41467_2024_48014_MOESM6_ESM.xlsx]

## Sheet: Data_table
		CHD to Full Length	KD to Full Length
	Timepoints (minutes)	0.5, 1.37, 7.0, 38.0, 203.0, 1080.0
	pH	8	7.5
	Coverage	0.878	0.955
	Unique Peptides	32	176
	Redundancy	1.67	8.56
	Average Peptide Length	15	14
	Number of Replicates	2	3
	Recovery (average)	77% as estimated from controls, data is not corrected.

## Sheet: Protection factors (Kin->FL)
Sequence Number	Deuterium overlap range	sites	Peptide start residue	Peptide stop residue	Significant log10(PF)	log10(PF) uncertainty	Peptide sequence
11	2.22	8	9	19	0	0	DIFNRDPRDH
12	2.22	8	9	19	0	0	DIFNRDPRDH
13	2.22	8	9	19	0	0	DIFNRDPRDH
14	2	5	12	19	0	0	NRDPRDH
15	2	5	12	19	0	0	NRDPRDH
16	2	5	12	19	0	0	NRDPRDH
17	2	5	12	19	0	0	NRDPRDH
18	0.33	4	16	21	0.16366	0.0475217	RDHYD
19	0.33	4	16	21	0.16366	0.0475217	RDHYD
20	0.33	4	16	21	0.16366	0.0475217	RDHYD
21	0.33	4	16	21	0.16366	0.0475217	RDHYD
22	0.44	5	16	22	0.071882	0.0198827	RDHYDL
23	1.81	11	20	32	0	0	DLLQRLGGGTYG
24	0.56	9	22	32	0	0	LQRLGGGTYG
25	0.97	9	23	33	0	0	QRLGGGTYGE
26	0.97	9	23	33	0	0	QRLGGGTYGE
27	0.97	9	23	33	0	0	QRLGGGTYGE
28	1.04	7	26	34	0	0	GGGTYGEV
29	1.04	7	26	34	0	0	GGGTYGEV
30	1.04	7	26	34	0	0	GGGTYGEV
31	1.04	7	26	34	0	0	GGGTYGEV
32	1.04	7	26	34	0	0	GGGTYGEV
33	1.04	7	26	34	0	0	GGGTYGEV
34	1.04	7	26	34	0	0	GGGTYGEV
35	3.35	5	33	39	0	0	VFKARD
36	3.35	5	33	39	0	0	VFKARD
37	3.35	5	33	39	0	0	VFKARD
38	3.35	5	33	39	0	0	VFKARD
39	3.35	5	33	39	0	0	VFKARD
40	2.91	5	38	44	0	0	DKVSGD
41	2.91	5	38	44	0	0	DKVSGD
42	2.91	5	38	44	0	0	DKVSGD
43	2.91	5	38	44	0	0	DKVSGD
44	2.91	5	38	44	0	0	DKVSGD
45	4.73	10	35	46	0	0	KARDKVSGDLV
46	4.73	10	35	46	0	0	KARDKVSGDLV
47	3.37	14	45	61	0	0	VALKMVKMEPDDDVST
48	3.37	14	45	61	0	0	VALKMVKMEPDDDVST
49	3.77	14	47	63	0	0	LKMVKMEPDDDVSTLQ
50	2.45	13	48	63	0	0	KMVKMEPDDDVSTLQ
51	1.64	10	49	61	0	0	MVKMEPDDDVST
52	1.23	9	50	61	0	0	VKMEPDDDVST
53	1.23	9	50	61	0	0	VKMEPDDDVST
54	1.23	9	50	61	0	0	VKMEPDDDVST
55	1.35	9	53	63	0.701434	0.241648	EPDDDVSTLQ
56	1.35	9	53	63	0.701434	0.241648	EPDDDVSTLQ
57	1.35	9	53	63	0.701434	0.241648	EPDDDVSTLQ
58	1.13	6	56	63	0.318063	0.154549	DDVSTLQ
59	1.13	6	56	63	0.318063	0.154549	DDVSTLQ
60	1.13	6	56	63	0.318063	0.154549	DDVSTLQ
61	1.13	6	56	63	0.318063	0.154549	DDVSTLQ
62	1.13	6	56	63	0.318063	0.154549	DDVSTLQ
63	1.13	6	56	63	0.318063	0.154549	DDVSTLQ
64	3.27	7	58	66	0.332438	0.0779852	VSTLQKEI
65	3.27	7	58	66	0.332438	0.0779852	VSTLQKEI
66	3.27	7	58	66	0.332438	0.0779852	VSTLQKEI
67	5.11	16	50	68	0.33646	0.0936527	VKMEPDDDVSTLQKEILI
68	5.11	16	50	68	0.33646	0.0936527	VKMEPDDDVSTLQKEILI
69	0.63	5	67	73	0	0	ILKTCR
70	0.63	5	67	73	0	0	ILKTCR
71	0.63	5	67	73	0	0	ILKTCR
72	0.63	5	67	73	0	0	ILKTCR
73	0.63	5	67	73	0	0	ILKTCR
74	1.81	8	67	76	0	0	ILKTCRHAN
75	1.81	8	67	76	0	0	ILKTCRHAN
76	2.8	5	74	80	0.123852	0.0559214	ANIVAY
77	2.8	5	74	80	0.123852	0.0559214	ANIVAY
78	2.8	5	74	80	0.123852	0.0559214	ANIVAY
79	2.8	5	74	80	0.123852	0.0559214	ANIVAY
80	2.8	5	74	80	0.123852	0.0559214	ANIVAY
81	3.63	7	76	84	0.149219	0.0401033	IVAYHGSY
82	1.48	4	80	85	0	0	HGSYL
83	1.48	4	80	85	0	0	HGSYL
84	1.48	4	80	85	0	0	HGSYL
85	1.48	4	80	85	0	0	HGSYL
0	0	0	0	0	0	0
0	0	0	0	0	0	0
0	0	0	0	0	0	0
0	0	0	0	0	0	0
0	0	0	0	0	0	0
0	0	0	0	0	0	0
0	0	0	0	0	0	0
0	0	0	0	0	0	0
0	0	0	0	0	0	0
0	0	0	0	0	0	0
0	0	0	0	0	0	0
97	0.4	5	95	101	-0.167491	0.031676	FCGAGS
98	0.4	5	95	101	-0.167491	0.031676	FCGAGS
99	1.24	5	97	103	0	0	GAGSLQ
100	1.24	5	97	103	0	0	GAGSLQ
101	1.24	5	97	103	0	0	GAGSLQ
102	1.24	5	97	103	0	0	GAGSLQ
103	1.24	5	97	103	0	0	GAGSLQ
104	0.91	7	97	105	0	0	GAGSLQDI
105	0.91	7	97	105	0	0	GAGSLQDI
106	2	6	104	111	0	0	IYQVTGS
107	2	5	105	111	0.120574	0.0497318	YQVTGS
108	2	5	105	111	0.120574	0.0497318	YQVTGS
109	2	5	105	111	0.120574	0.0497318	YQVTGS
110	2	5	105	111	0.120574	0.0497318	YQVTGS
111	2	5	105	111	0.120574	0.0497318	YQVTGS
112	1.94	11	102	114	0	0	QDIYQVTGSLSE
113	1.94	11	102	114	0	0	QDIYQVTGSLSE
114	1.94	11	102	114	0	0	QDIYQVTGSLSE
0	0	0	0	0	0	0
0	0	0	0	0	0	0
0	0	0	0	0	0	0
0	0	0	0	0	0	0
0	0	0	0	0	0	0
0	0	0	0	0	0	0
121	4.59	24	119	144	0	0	VCREVLQGLAYLHSQKKIHRDIKGA
122	4.59	24	119	144	0	0	VCREVLQGLAYLHSQKKIHRDIKGA
123	4.59	24	119	144	0	0	VCREVLQGLAYLHSQKKIHRDIKGA
124	0.61	12	122	135	0.216894	0.0691513	EVLQGLAYLHSQK
125	1.34	10	123	134	0	0	VLQGLAYLHSQ
126	1.34	10	123	134	0	0	VLQGLAYLHSQ
127	1.34	10	123	134	0	0	VLQGLAYLHSQ
128	1.34	10	123	134	0	0	VLQGLAYLHSQ
129	1.34	10	123	134	0	0	VLQGLAYLHSQ
130	1.19	5	128	134	0	0	AYLHSQ
131	1.19	5	128	134	0	0	AYLHSQ
132	1.19	5	128	134	0	0	AYLHSQ
133	1.19	5	128	134	0	0	AYLHSQ
134	1.19	5	128	134	0	0	AYLHSQ
135	2.57	6	128	135	0	0	AYLHSQK
136	3.69	8	128	137	0.136721	0.0499702	AYLHSQKKI
137	3.69	8	128	137	0.136721	0.0499702	AYLHSQKKI
138	4.03	9	128	138	0.130334	0.0479316	AYLHSQKKIH
139	1.5	9	134	144	0.120574	0.0391835	KKIHRDIKGA
140	1.5	9	134	144	0.120574	0.0391835	KKIHRDIKGA
141	1.5	9	134	144	0.120574	0.0391835	KKIHRDIKGA
142	1.5	9	134	144	0.120574	0.0391835	KKIHRDIKGA
143	1.5	9	134	144	0.120574	0.0391835	KKIHRDIKGA
144	1.5	9	134	144	0.120574	0.0391835	KKIHRDIKGA
145	0.45	9	136	146	0.227887	0.0590861	IHRDIKGANI
146	0.45	9	136	146	0.227887	0.0590861	IHRDIKGANI
147	0.64	6	145	152	0	0	ILINDAG
148	0.64	6	145	152	0	0	ILINDAG
149	0.64	6	145	152	0	0	ILINDAG
150	0.64	6	145	152	0	0	ILINDAG
151	0.64	6	145	152	0	0	ILINDAG
152	0.64	6	145	152	0	0	ILINDAG
153	1.41	7	147	155	0	0	INDAGEVR
154	1.41	7	147	155	0	0	INDAGEVR
155	1.41	7	147	155	0	0	INDAGEVR
156	1.19	7	153	161	0.698483	0.252184	VRLADFGI
157	0.86	5	155	161	0.892604	0.214494	LADFGI
158	0.86	5	155	161	0.892604	0.214494	LADFGI
159	0.86	5	155	161	0.892604	0.214494	LADFGI
160	0.86	5	155	161	0.892604	0.214494	LADFGI
161	0.86	5	155	161	0.892604	0.214494	LADFGI
0	0	0	0	0	0	0
0	0	0	0	0	0	0
164	0.16	5	162	168	0	0	AQIGAE
165	0.16	5	162	168	0	0	AQIGAE
166	0.16	5	162	168	0	0	AQIGAE
167	0.16	5	162	168	0	0	AQIGAE
168	0.16	5	162	168	0	0	AQIGAE
0	0	0	0	0	0	0
170	0.06	5	168	174	0	0	LARRLE
171	0.06	5	168	174	0	0	LARRLE
172	0.06	5	168	174	0	0	LARRLE
173	0.06	5	168	174	0	0	LARRLE
174	0.06	5	168	174	0	0	LARRLE
175	3.15	11	173	187	0.480909	0.0549321	EFIGTPYWMAPEVA
176	3.15	11	173	187	0.480909	0.0549321	EFIGTPYWMAPEVA
177	1.47	4	175	181	0.313867	0.0655913	IGTPYW
178	1.47	4	175	181	0.313867	0.0655913	IGTPYW
179	1.47	4	175	181	0.313867	0.0655913	IGTPYW
180	1.47	4	175	181	0.313867	0.0655913	IGTPYW
181	1.47	4	175	181	0.313867	0.0655913	IGTPYW
182	1.65	5	175	183	0.346353	0.0567058	IGTPYWMA
183	1.65	5	175	183	0.346353	0.0567058	IGTPYWMA
184	2.83	8	175	186	0.602263	0.0470157	IGTPYWMAPEV
185	2.83	8	175	186	0.602263	0.0470157	IGTPYWMAPEV
186	2.83	8	175	186	0.602263	0.0470157	IGTPYWMAPEV
187	3.03	9	175	187	0.369216	0.0502778	IGTPYWMAPEVA
0	0	0	0	0	0	0
189	0.58	9	187	197	0	0	AVALKGGYNE
190	0.48	8	188	197	0	0	VALKGGYNE
191	0.48	8	188	197	0	0	VALKGGYNE
192	0.48	8	188	197	0	0	VALKGGYNE
193	0.51	5	191	197	0	0	KGGYNE
194	0.51	5	191	197	0	0	KGGYNE
195	0.51	5	191	197	0	0	KGGYNE
196	0.51	5	191	197	0	0	KGGYNE
197	0.51	5	191	197	0	0	KGGYNE
0	0	0	0	0	0	0
0	0	0	0	0	0	0
0	0	0	0	0	0	0
0	0	0	0	0	0	0
0	0	0	0	0	0	0
0	0	0	0	0	0	0
0	0	0	0	0	0	0
0	0	0	0	0	0	0
0	0	0	0	0	0	0
0	0	0	0	0	0	0
0	0	0	0	0	0	0
0	0	0	0	0	0	0
0	0	0	0	0	0	0
0	0	0	0	0	0	0
212	1.84	5	210	218	0.374748	0.0569037	LAELQPPL
213	1.82	4	211	218	0.39794	0.068588	AELQPPL
214	1.82	4	211	218	0.39794	0.068588	AELQPPL
215	1.82	4	211	218	0.39794	0.068588	AELQPPL
216	1.82	4	211	218	0.39794	0.068588	AELQPPL
217	1.82	4	211	218	0.39794	0.068588	AELQPPL
218	1.82	4	211	218	0.39794	0.068588	AELQPPL
219	2.33	6	213	223	1.4062	0.244024	LQPPLFDVHP
220	2.33	6	213	223	1.4062	0.244024	LQPPLFDVHP
221	1.29	4	219	225	1.45179	0.0598327	DVHPLR
222	1.29	4	219	225	1.45179	0.0598327	DVHPLR
223	1.29	4	219	225	1.45179	0.0598327	DVHPLR
224	1.29	4	219	225	1.45179	0.0598327	DVHPLR
225	1.29	4	219	225	1.45179	0.0598327	DVHPLR
226	1.9	5	219	226	1.26159	0.0723881	DVHPLRV
227	4.43	10	213	227	1.17026	0.041079	LQPPLFDVHPLRVL
228	4.73	11	213	228	1.17696	0.107694	LQPPLFDVHPLRVLF
0	0	0	0	0	0	0
230	2.28	8	228	239	0.466905	0.0849831	LMTKSGYQPPR
231	1.16	6	229	238	0	0	MTKSGYQPP
232	1.16	6	229	238	0	0	MTKSGYQPP
233	1.16	6	229	238	0	0	MTKSGYQPP
234	1.16	6	229	238	0	0	MTKSGYQPP
235	1.16	6	229	238	0	0	MTKSGYQPP
236	1.16	6	229	238	0	0	MTKSGYQPP
237	1.16	6	229	238	0	0	MTKSGYQPP
238	1.16	6	229	238	0	0	MTKSGYQPP
239	1.61	7	229	239	0.253603	0.093623	MTKSGYQPPR
240	2.91	12	229	244	0	0	MTKSGYQPPRLKEKG
241	2.91	12	229	244	0	0	MTKSGYQPPRLKEKG
242	0.11	8	240	249	0	0	KEKGKWSAA
243	0.11	8	240	249	0	0	KEKGKWSAA
244	0.11	8	240	249	0	0	KEKGKWSAA
245	0.11	8	240	249	0	0	KEKGKWSAA
246	0.11	8	240	249	0	0	KEKGKWSAA
247	0.11	8	240	249	0	0	KEKGKWSAA
248	0.11	8	240	249	0	0	KEKGKWSAA
249	0.11	8	240	249	0	0	KEKGKWSAA
250	2.06	18	231	252	0	0	KSGYQPPRLKEKGKWSAAFHN
251	2.06	18	231	252	0	0	KSGYQPPRLKEKGKWSAAFHN
252	2.23	17	250	270	0.770852	0.101561	HNFIKVTLTKSPKKRPSATK
253	2.23	17	250	270	0.770852	0.101561	HNFIKVTLTKSPKKRPSATK
254	2.23	17	250	270	0.770852	0.101561	HNFIKVTLTKSPKKRPSATK
255	2.29	13	253	269	0.767156	0.09884	IKVTLTKSPKKRPSAT
256	2.29	13	253	269	0.767156	0.09884	IKVTLTKSPKKRPSAT
257	2.28	11	255	269	0.733999	0.101079	VTLTKSPKKRPSAT
258	2.28	11	255	269	0.733999	0.101079	VTLTKSPKKRPSAT
259	2.29	9	257	269	0.698101	0.184987	LTKSPKKRPSAT
260	2.25	8	258	269	0.510545	0.219502	TKSPKKRPSAT
261	2.25	8	258	269	0.510545	0.219502	TKSPKKRPSAT
262	2.35	7	260	269	0.580925	0.16068	SPKKRPSAT
263	2.35	7	260	269	0.580925	0.16068	SPKKRPSAT
264	2.35	7	260	269	0.580925	0.16068	SPKKRPSAT
265	2.35	7	260	269	0.580925	0.16068	SPKKRPSAT
266	2.35	7	260	269	0.580925	0.16068	SPKKRPSAT
267	2.35	7	260	269	0.580925	0.16068	SPKKRPSAT
268	2.35	7	260	269	0.580925	0.16068	SPKKRPSAT
269	2.35	7	260	269	0.580925	0.16068	SPKKRPSAT
270	2.28	9	258	270	0.721811	0.137988	TKSPKKRPSATK
271	2.21	10	258	271	0.656098	0.124703	TKSPKKRPSATKM
272	3.66	14	258	275	0.480007	0.106569	TKSPKKRPSATKMLSHQ
273	2.49	9	271	282	0	0	LSHQLVSQPGL
274	2.49	9	271	282	0	0	LSHQLVSQPGL
275	2.49	9	271	282	0	0	LSHQLVSQPGL
276	2.49	9	271	282	0	0	LSHQLVSQPGL
277	2.49	9	271	282	0	0	LSHQLVSQPGL
278	2.49	9	271	282	0	0	LSHQLVSQPGL
279	2.49	9	271	282	0	0	LSHQLVSQPGL
280	2.49	9	271	282	0	0	LSHQLVSQPGL
281	1.6	7	279	287	0	0	PGLNRGLI
282	1.45	6	280	287	0	0	GLNRGLI
283	1.45	6	280	287	0	0	GLNRGLI
284	1.45	6	280	287	0	0	GLNRGLI
285	0.52	5	283	289	0.0569049	0.0182378	RGLIL
286	0.52	5	283	289	0.0569049	0.0182378	RGLIL
287	0.52	5	283	289	0.0569049	0.0182378	RGLIL
288	0.52	5	283	289	0.0569049	0.0182378	RGLIL
289	0.52	5	283	289	0.0569049	0.0182378	RGLIL
