# Supplementary material for: HPK1 citron homology domain regulates phosphorylation of SLP76 and modulates kinase domain interaction dynamics
Source: Nat Commun. 2024 May 2;15:3725. doi: 10.1038/s41467-024-48014-9 (PMC11066036; doi:10.1038/s41467-024-48014-9)
Supplement: Supplementary file 8 — Source Data [file 41467_2024_48014_MOESM8_ESM.xlsx]

## Sheet: Figure 2B
Figure 2B	Percent of SLP76 phosphorylation after anti-CD3/CD28 stimulation in Jurkat cells expressing HPK1 mutated at the indicated residues, as measured by flow cytometry
		NS			2 mins			5 mins			10 mins			30 mins
	L170K	89.7727	138.931	104.865	103.529	146.196	86.7704	99.3576	144.242	100.446	109.267	153.869	111.063	90.6475	150.255	112.903
	I173K	101.705	122.137	96.2162	72.549	97.2826	70.8171	76.8737	111.515	86.3839	88.7931	132.738	96.3124	93.1655	119.643	96.9639
	D217K	142.045	190.84	123.784	126.275	183.696	139.3	102.998	151.818	119.196	118.966	155.655	122.343	107.914	151.786	119.734
	L221K	18.0682	30.3053	17.9459	14.6275	15.0543	13.3463	13.4904	20.9697	14.5982	23.9224	39.2857	18.6334	14.9281	20.8673	19.3548
	R222E	71.5909	88.5496	83.2432	72.1569	95.1087	63.4241	76.0171	117.576	88.8393	94.181	121.726	94.1432	87.5899	116.837	96.9639
	Δ574-594	145.455	201.527	131.351	124.314	176.63	125.292	93.7901	128.485	73.4375	89.8707	135.714	85.6833	83.8129	119.388	96.0152
	K558A	86.3636	100	76.7568	94.1176	119.022	108.56	81.7987	105.152	92.4107	87.7155	116.964	109.761	93.5252	129.592	109.867
	K558E	76.7045	98.4733	96.7568	88.6275	135.326	107.393	70.2355	104.242	77.6786	80.3879	96.7262	84.1649	86.5108	119.133	86.907

## Sheet: Figure 2C
Figure 2C	In vitro kinase assay to compare enzyme activity of KD TSEE WT or KD TSEE L221K to phosphorylate SLP76.
	Active KD	L221K
	0.738462	1.25
	1.90909	1
	1.78431	1.19718
	0.847059	1.41667
	1.01538	0.923077
	1	1.44
	0.931034	2.05882
	1.41176	2.06818
	1.10769	1.29231
	1.2	1.28235
	0.9375	1.70588
	1.11268	2
	1.34483	1.125
	1.52941	1.59722
	3.2973	2
	1.5	1.10769

## Sheet: Figure 2D
Figure 2D	Binding response levels of wild-type CHD to captured KD TSEE WT, KD TSEE L221K, or KD SA (left) or mutant forms of CHD to immobilized KD TSEE WT (right) as measured by surface plasmon resonance (SPR).
Mutant KD binding to CHD (left)							Mutant CHD binding to KD (right)
	KD TSEE WT		KD TSEE L221K		KD SA			Buffer		CHD WT		CHD 574-594		CHD K558E, 574-594
Time (second)	Response Unit (RU)	Time (second)	Response Unit (RU)	Time (second)	Response Unit (RU)		Time (second)	Response Unit (RU)	Time (second)	Response Unit (RU)	Time (second)	Response Unit (RU)	Time (second)	Response Unit (RU)
-60.096	-0.101715	-60.052	-0.168724	-60.048	-0.149719		-42.7	1.02734	-42.6	0.992188	-42.7	0.660156	-42.6	0.771088
-59.996	-0.111084	-59.952	-0.173805	-59.948	-0.154419		-42.6	0.96875	-42.5	0.972656	-42.6	0.75	-42.5	0.802338
-59.896	-0.110687	-59.852	-0.169121	-59.848	-0.149353		-42.5	0.988281	-42.4	0.953125	-42.5	0.742188	-42.4	0.7789
-59.796	-0.100922	-59.752	-0.159355	-59.748	-0.139587		-42.4	0.988281	-42.3	0.960938	-42.4	0.730469	-42.3	0.7789
-59.696	-0.0915527	-59.652	-0.173805	-59.648	-0.125122		-42.3	0.96875	-42.2	0.960938	-42.3	0.710938	-42.2	0.7789
-59.596	-0.0915527	-59.552	-0.16404	-59.548	-0.125122		-42.2	0.96875	-42.1	0.960938	-42.2	0.710938	-42.1	0.771088
-59.496	-0.0935059	-59.452	-0.16404	-59.448	-0.134888		-42.1	0.96875	-42	0.972656	-42.1	0.710938	-42	0.759369
-59.396	-0.0927124	-59.352	-0.154671	-59.348	-0.136475		-42	0.960938	-41.9	0.960938	-42	0.71875	-41.9	0.759369
-59.296	-0.0833435	-59.252	-0.139824	-59.248	-0.110291		-41.9	0.949219	-41.8	0.960938	-41.9	0.710938	-41.8	0.751556
-59.196	-0.0747681	-59.152	-0.153877	-59.148	-0.115723		-41.8	0.949219	-41.7	0.960938	-41.8	0.710938	-41.7	0.739838
-59.096	-0.103271	-59.052	-0.16404	-59.048	-0.115356		-41.7	0.949219	-41.6	0.960938	-41.7	0.699219	-41.6	0.739838
-58.996	-0.0935059	-58.952	-0.16404	-58.948	-0.115356		-41.6	0.949219	-41.5	0.960938	-41.6	0.691406	-41.5	0.732025
-58.896	-0.103271	-58.852	-0.16404	-58.848	-0.115356		-41.5	0.949219	-41.4	0.960938	-41.5	0.699219	-41.4	0.720306
-58.796	-0.103271	-58.752	-0.16404	-58.748	-0.105591		-41.4	0.949219	-41.3	0.960938	-41.4	0.699219	-41.3	0.720306
-58.696	-0.102875	-58.652	-0.14959	-58.648	-0.110291		-41.3	0.9375	-41.2	0.953125	-41.3	0.699219	-41.2	0.720306
-58.596	-0.0931091	-58.552	-0.14959	-58.548	-0.100525		-41.2	0.9375	-41.1	0.941406	-41.2	0.691406	-41.1	0.720306
-58.496	-0.0735168	-58.452	-0.138885	-58.448	-0.10144		-41.1	0.929688	-41	0.941406	-41.1	0.699219	-41	0.712494
-58.396	-0.0720215	-58.352	-0.142555	-58.348	-0.0958252		-41	0.929688	-40.9	0.929688	-41	0.699219	-40.9	0.712494
-58.296	-0.0817871	-58.252	-0.13279	-58.248	-0.0958252		-40.9	0.929688	-40.8	0.921875	-40.9	0.691406	-40.8	0.700775
-58.196	-0.0817871	-58.152	-0.13279	-58.148	-0.0958252		-40.8	0.929688	-40.7	0.921875	-40.8	0.691406	-40.7	0.689056
-58.096	-0.0817871	-58.052	-0.121071	-58.048	-0.0860596		-40.7	0.917969	-40.6	0.910156	-40.7	0.691406	-40.6	0.689056
-57.996	-0.0822449	-57.952	-0.126694	-57.948	-0.101929		-40.6	0.917969	-40.5	0.910156	-40.6	0.691406	-40.5	0.689056
-57.896	-0.0931091	-57.852	-0.137871	-57.848	-0.0927124		-40.5	0.910156	-40.4	0.910156	-40.5	0.691406	-40.4	0.689056
-57.796	-0.084137	-57.752	-0.137474	-57.748	-0.102844		-40.4	0.910156	-40.3	0.902344	-40.4	0.691406	-40.3	0.689056
-57.696	-0.0935059	-57.652	-0.13279	-57.648	-0.107544		-40.3	0.910156	-40.2	0.902344	-40.3	0.691406	-40.2	0.681244
-57.596	-0.0935059	-57.552	-0.142555	-57.548	-0.0977783		-40.2	0.910156	-40.1	0.902344	-40.2	0.691406	-40.1	0.681244
-57.496	-0.0935059	-57.452	-0.142555	-57.448	-0.0977783		-40.1	0.898438	-40	0.890625	-40.1	0.679688	-40	0.669525
-57.396	-0.0931091	-57.352	-0.128105	-57.348	-0.0927124		-40	0.898438	-39.9	0.890625	-40	0.679688	-39.9	0.669525
-57.296	-0.0939026	-57.252	-0.127708	-57.248	-0.0930786		-39.9	0.898438	-39.8	0.890625	-39.9	0.679688	-39.8	0.661713
-57.196	-0.103668	-57.152	-0.127708	-57.148	-0.102844		-39.8	0.890625	-39.7	0.890625	-39.8	0.679688	-39.7	0.661713
-57.096	-0.113434	-57.052	-0.137474	-57.048	-0.122375		-39.7	0.890625	-39.6	0.882813	-39.7	0.671875	-39.6	0.649994
-56.996	-0.122803	-56.952	-0.152321	-56.948	-0.127075		-39.6	0.878906	-39.5	0.882813	-39.6	0.671875	-39.5	0.649994
-56.896	-0.122406	-56.852	-0.147636	-56.848	-0.122009		-39.5	0.878906	-39.4	0.882813	-39.5	0.660156	-39.4	0.649994
-56.796	-0.103271	-56.752	-0.13279	-56.748	-0.11731		-39.4	0.878906	-39.3	0.871094	-39.4	0.660156	-39.3	0.642181
-56.696	-0.10321	-56.652	-0.131851	-56.648	-0.106506		-39.3	0.878906	-39.2	0.871094	-39.3	0.660156	-39.2	0.642181
-56.596	-0.111084	-56.552	-0.130836	-56.548	-0.105591		-39.2	0.871094	-39.1	0.871094	-39.2	0.660156	-39.1	0.630463
-56.496	-0.101318	-56.452	-0.121071	-56.448	-0.105591		-39.1	0.871094	-39	0.863281	-39.1	0.652344	-39	0.630463
-56.396	-0.101715	-56.352	-0.125755	-56.348	-0.120422		-39	0.859375	-38.9	0.863281	-39	0.652344	-38.9	0.62265
-56.296	-0.111084	-56.252	-0.130836	-56.248	-0.125122		-38.9	0.859375	-38.8	0.863281	-38.9	0.652344	-38.8	0.610931
-56.196	-0.101715	-56.152	-0.145287	-56.148	-0.120422		-38.8	0.859375	-38.7	0.851563	-38.8	0.640625	-38.7	0.610931
-56.096	-0.111084	-56.052	-0.150368	-56.048	-0.125122		-38.7	0.859375	-38.6	0.851563	-38.7	0.640625	-38.6	0.610931
-55.996	-0.110687	-55.952	-0.155449	-55.948	-0.120056		-38.6	0.859375	-38.5	0.851563	-38.6	0.640625	-38.5	0.610931
-55.896	-0.101318	-55.852	-0.150368	-55.848	-0.115356		-38.5	0.859375	-38.4	0.839844	-38.5	0.640625	-38.4	0.599213
-55.796	-0.11116	-55.752	-0.151306	-55.748	-0.12616		-38.4	0.847656	-38.3	0.839844	-38.4	0.628906	-38.3	0.5914
-55.696	-0.103271	-55.652	-0.152321	-55.648	-0.127075		-38.3	0.839844	-38.2	0.832031	-38.3	0.628906	-38.2	0.5914
-55.596	-0.103668	-55.552	-0.166771	-55.548	-0.141907		-38.2	0.839844	-38.1	0.820313	-38.2	0.628906	-38.1	0.5914
-55.496	-0.113037	-55.452	-0.171852	-55.448	-0.146606		-38.1	0.839844	-38	0.820313	-38.1	0.621094	-38	0.579681
-55.396	-0.123199	-55.352	-0.176537	-55.348	-0.151672		-38	0.839844	-37.9	0.820313	-38	0.621094	-37.9	0.579681
-55.296	-0.122803	-55.252	-0.181618	-55.248	-0.156372		-37.9	0.828125	-37.8	0.8125	-37.9	0.621094	-37.8	0.571869
-55.196	-0.122803	-55.152	-0.181618	-55.148	-0.166138		-37.8	0.828125	-37.7	0.8125	-37.8	0.621094	-37.7	0.571869
-55.096	-0.123199	-55.052	-0.186302	-55.048	-0.171204		-37.7	0.828125	-37.6	0.800781	-37.7	0.609375	-37.6	0.571869
-54.996	-0.141937	-54.952	-0.186699	-54.948	-0.170837		-37.6	0.820313	-37.5	0.800781	-37.6	0.609375	-37.5	0.571869
-54.896	-0.142334	-54.852	-0.193336	-54.848	-0.156372		-37.5	0.820313	-37.4	0.800781	-37.5	0.609375	-37.4	0.571869
-54.796	-0.141937	-54.752	-0.178886	-54.748	-0.151306		-37.4	0.820313	-37.3	0.792969	-37.4	0.601563	-37.3	0.56015
-54.696	-0.132568	-54.652	-0.173805	-54.648	-0.156372		-37.3	0.808594	-37.2	0.792969	-37.3	0.601563	-37.2	0.56015
-54.596	-0.122406	-54.552	-0.178886	-54.548	-0.151306		-37.2	0.808594	-37.1	0.78125	-37.2	0.589844	-37.1	0.56015
-54.496	-0.11264	-54.452	-0.169121	-54.448	-0.141541		-37.1	0.824219	-37	0.715622	-37.1	0.630463	-37	0.5914
-54.396	-0.113037	-54.352	-0.16404	-54.348	-0.136841		-37	0.8125	-36.9	0.714844	-37	0.607819	-36.9	0.600769
-54.296	-0.113037	-54.252	-0.16404	-54.248	-0.146606		-36.9	0.800781	-36.8	0.7164	-36.9	0.601563	-36.8	0.603119
-54.196	-0.103271	-54.152	-0.16404	-54.148	-0.136841		-36.8	0.791412	-36.7	0.725006	-36.8	0.601563	-36.7	0.607025
-54.096	-0.11264	-54.052	-0.14959	-54.048	-0.131775		-36.7	0.777344	-36.6	0.728119	-36.7	0.583588	-36.6	0.599213
-53.996	-0.103668	-53.952	-0.158958	-53.948	-0.141907		-36.6	0.777344	-36.5	0.730469	-36.6	0.560944	-36.5	0.589844
-53.896	-0.112564	-53.852	-0.148651	-53.848	-0.130737		-36.5	0.774994	-36.4	0.7211	-36.5	0.558594	-36.4	0.581238
-53.796	-0.101318	-53.752	-0.142555	-53.748	-0.125122		-36.4	0.7836	-36.3	0.71875	-36.4	0.550781	-36.3	0.571869
-53.696	-0.0920258	-53.652	-0.157944	-53.648	-0.140991		-36.3	0.785156	-36.2	0.712494	-36.3	0.541412	-36.2	0.5625
-53.596	-0.113434	-53.552	-0.168724	-53.548	-0.141907		-36.2	0.777344	-36.1	0.701569	-36.2	0.527344	-36.1	0.569519
-53.496	-0.122803	-53.452	-0.162086	-53.448	-0.156372		-36.1	0.777344	-36	0.6875	-36.1	0.527344	-36	0.578125
-53.396	-0.123199	-53.352	-0.166771	-53.348	-0.151672		-36	0.771088	-35.9	0.696869	-36	0.527344	-35.9	0.561707
-53.296	-0.122803	-53.252	-0.162086	-53.248	-0.156372		-35.9	0.757813	-35.8	0.699219	-35.9	0.513275	-35.8	0.566406
-53.196	-0.122803	-53.152	-0.171852	-53.148	-0.166138		-35.8	0.748444	-35.7	0.699219	-35.8	0.525787	-35.7	0.561707
-53.096	-0.122406	-53.052	-0.167168	-53.048	-0.161072		-35.7	0.738281	-35.6	0.699219	-35.7	0.519531	-35.6	0.552338
-52.996	-0.113037	-52.952	-0.173805	-52.948	-0.146606		-35.6	0.74765	-35.5	0.707031	-35.6	0.513275	-35.5	0.558594
-52.896	-0.114594	-52.852	-0.169121	-52.848	-0.141541		-35.5	0.740631	-35.4	0.710938	-35.5	0.511719	-35.4	0.56015
-52.796	-0.11499	-52.752	-0.16404	-52.748	-0.146606		-35.4	0.726563	-35.3	0.699219	-35.4	0.5	-35.3	0.548431
-52.696	-0.114594	-52.652	-0.159355	-52.648	-0.141541		-35.3	0.735931	-35.2	0.699219	-35.3	0.506256	-35.2	0.548431
-52.596	-0.105621	-52.552	-0.158958	-52.548	-0.141907		-35.2	0.728912	-35.1	0.705475	-35.2	0.509369	-35.1	0.548431
-52.496	-0.11499	-52.452	-0.154274	-52.448	-0.158325		-35.1	0.71875	-35	0.699219	-35.1	0.5	-35	0.540619
-52.396	-0.114594	-52.352	-0.14959	-52.348	-0.143494		-35	0.707031	-34.9	0.699219	-35	0.5	-34.9	0.5289
-52.296	-0.105621	-52.252	-0.149193	-52.248	-0.14386		-34.9	0.707031	-34.8	0.699219	-34.9	0.5	-34.8	0.5289
-52.196	-0.103271	-52.152	-0.144508	-52.148	-0.14856		-34.8	0.707031	-34.7	0.6875	-34.8	0.492188	-34.7	0.5289
-52.096	-0.113037	-52.052	-0.154274	-52.048	-0.14856		-34.7	0.699219	-34.6	0.696869	-34.7	0.492188	-34.6	0.5289
-51.996	-0.11264	-51.952	-0.14959	-51.948	-0.143494		-34.6	0.699219	-34.5	0.691406	-34.6	0.480469	-34.5	0.521088
-51.896	-0.103271	-51.852	-0.144508	-51.848	-0.138794		-34.5	0.699219	-34.4	0.691406	-34.5	0.480469	-34.4	0.521088
-51.796	-0.10321	-51.752	-0.14357	-51.748	-0.137756		-34.4	0.681244	-34.3	0.679688	-34.4	0.480469	-34.3	0.521088
-51.696	-0.111084	-51.652	-0.162086	-51.648	-0.136841		-34.3	0.679688	-34.2	0.679688	-34.3	0.46875	-34.2	0.518738
-51.596	-0.111481	-51.552	-0.166771	-51.548	-0.151672		-34.2	0.679688	-34.1	0.667969	-34.2	0.478119	-34.1	0.521088
-51.496	-0.12085	-51.452	-0.181618	-51.448	-0.156372		-34.1	0.6586	-34	0.667969	-34.1	0.472656	-34	0.521088
-51.396	-0.12085	-51.352	-0.191383	-51.348	-0.156372		-34	0.65625	-33.9	0.660156	-34	0.472656	-33.9	0.521088
-51.296	-0.120453	-51.252	-0.186699	-51.248	-0.151306		-33.9	0.65625	-33.8	0.660156	-33.9	0.478912	-33.8	0.521088
-51.196	-0.111084	-51.152	-0.181618	-51.148	-0.146606		-33.8	0.648438	-33.7	0.660156	-33.8	0.480469	-33.7	0.527344
-51.096	-0.11116	-51.052	-0.192322	-51.048	-0.147644		-33.7	0.648438	-33.6	0.648438	-33.7	0.480469	-33.6	0.5289
-50.996	-0.112564	-50.952	-0.187714	-50.948	-0.142456		-33.6	0.636719	-33.5	0.648438	-33.6	0.480469	-33.5	0.517181
-50.896	-0.101395	-50.852	-0.182556	-50.848	-0.137878		-33.5	0.636719	-33.4	0.640625	-33.5	0.480469	-33.4	0.509369
-50.796	-0.103271	-50.752	-0.183571	-50.748	-0.138794		-33.4	0.628906	-33.3	0.649994	-33.4	0.489838	-33.3	0.509369
-50.696	-0.102875	-50.652	-0.178886	-50.648	-0.123962		-33.3	0.628906	-33.2	0.640625	-33.3	0.492188	-33.2	0.509369
-50.596	-0.0931091	-50.552	-0.178886	-50.548	-0.123962		-33.2	0.628906	-33.1	0.631256	-33.2	0.480469	-33.1	0.509369
-50.496	-0.0837402	-50.452	-0.173805	-50.448	-0.109497		-33.1	0.617188	-33	0.638275	-33.1	0.486725	-33	0.518738
-50.396	-0.0837402	-50.352	-0.173805	-50.348	-0.119263		-33	0.617188	-32.9	0.640625	-33	0.488281	-32.9	0.521088
-50.296	-0.0837402	-50.252	-0.173805	-50.248	-0.119263		-32.9	0.617188	-32.8	0.640625	-32.9	0.480469	-32.8	0.509369
-50.196	-0.084137	-50.152	-0.17849	-50.148	-0.124329		-32.8	0.609375	-32.7	0.632813	-32.8	0.480469	-32.7	0.509369
-50.096	-0.0939026	-50.052	-0.188255	-50.048	-0.134094		-32.7	0.609375	-32.6	0.639069	-32.7	0.489838	-32.6	0.501556
-49.996	-0.113037	-49.952	-0.193336	-49.948	-0.127075		-32.6	0.588287	-32.5	0.634369	-32.6	0.492188	-32.5	0.492188
-49.896	-0.113434	-49.852	-0.188255	-49.848	-0.132141		-32.5	0.579681	-32.4	0.632813	-32.5	0.480469	-32.4	0.489838
-49.796	-0.122742	-49.752	-0.202164	-49.748	-0.135803		-32.4	0.570313	-32.3	0.621094	-32.4	0.480469	-32.3	0.489838
-49.696	-0.120453	-49.652	-0.196465	-49.648	-0.120056		-32.3	0.570313	-32.2	0.62735	-32.3	0.480469	-32.2	0.489838
-49.596	-0.12085	-49.552	-0.181618	-49.548	-0.115356		-32.2	0.558594	-32.1	0.628906	-32.2	0.463287	-32.1	0.489838
-49.496	-0.120453	-49.452	-0.176933	-49.448	-0.120056		-32.1	0.558594	-32	0.628906	-32.1	0.470306	-32	0.489838
-49.396	-0.111481	-49.352	-0.166771	-49.348	-0.120422		-32	0.558594	-31.9	0.621094	-32	0.460938	-31.9	0.478119
-49.296	-0.120453	-49.252	-0.176933	-49.248	-0.120056		-31.9	0.558594	-31.8	0.609375	-31.9	0.460938	-31.8	0.478119
-49.196	-0.101318	-49.152	-0.171852	-49.148	-0.115356		-31.8	0.546875	-31.7	0.597656	-31.8	0.460938	-31.7	0.478119
-49.096	-0.11116	-49.052	-0.163025	-49.048	-0.106628		-31.7	0.539063	-31.6	0.597656	-31.7	0.460938	-31.6	0.470306
-48.996	-0.113037	-48.952	-0.173805	-48.948	-0.107544		-31.6	0.539063	-31.5	0.589844	-31.6	0.460938	-31.5	0.470306
-48.896	-0.113037	-48.852	-0.16404	-48.848	-0.107544		-31.5	0.527344	-31.4	0.589844	-31.5	0.460938	-31.4	0.458588
-48.796	-0.112579	-48.752	-0.158417	-48.748	-0.0819092		-31.4	0.527344	-31.3	0.578125	-31.4	0.453125	-31.3	0.458588
-48.696	-0.091156	-48.652	-0.137871	-48.648	-0.0809937		-31.3	0.519531	-31.2	0.578125	-31.3	0.453125	-31.2	0.450775
-48.596	-0.0935059	-48.552	-0.13279	-48.548	-0.0665283		-31.2	0.507813	-31.1	0.578125	-31.2	0.459381	-31.1	0.450775
-48.496	-0.084137	-48.452	-0.137474	-48.448	-0.0813599		-31.1	0.507813	-31	0.578125	-31.1	0.460938	-31	0.439056
-48.396	-0.0935059	-48.352	-0.142555	-48.348	-0.0860596		-31	0.490631	-30.9	0.570313	-31	0.460938	-30.9	0.439056
-48.296	-0.0939026	-48.252	-0.137474	-48.248	-0.0813599		-30.9	0.476563	-30.8	0.558594	-30.9	0.458588	-30.8	0.439056
-48.196	-0.113434	-48.152	-0.157005	-48.148	-0.0911255		-30.8	0.476563	-30.7	0.558594	-30.8	0.449219	-30.7	0.439056
-48.096	-0.122803	-48.052	-0.162086	-48.048	-0.0958252		-30.7	0.476563	-30.6	0.550781	-30.7	0.420319	-30.6	0.439056
-47.996	-0.122803	-47.952	-0.162086	-47.948	-0.0958252		-30.6	0.470306	-30.5	0.550781	-30.6	0.417969	-30.5	0.427338
-47.896	-0.122803	-47.852	-0.162086	-47.848	-0.0860596		-30.5	0.457031	-30.4	0.539063	-30.5	0.410156	-30.4	0.419525
-47.796	-0.122406	-47.752	-0.157402	-47.748	-0.0809937		-30.4	0.449219	-30.3	0.539063	-30.4	0.398438	-30.3	0.419525
-47.696	-0.123199	-47.652	-0.14724	-47.648	-0.0813599		-30.3	0.449219	-30.2	0.527344	-30.3	0.398438	-30.2	0.407806
-47.596	-0.132172	-47.552	-0.147636	-47.548	-0.0809937		-30.2	0.449219	-30.1	0.519531	-30.2	0.399994	-30.1	0.399994
-47.496	-0.122803	-47.452	-0.142555	-47.448	-0.0762939		-30.1	0.4375	-30	0.519531	-30.1	0.390625	-30	0.399994
-47.396	-0.113113	-47.352	-0.143494	-47.348	-0.0675659		-30	0.4375	-29.9	0.519531	-30	0.390625	-29.9	0.388275
-47.296	-0.114594	-47.252	-0.130058	-47.248	-0.0634155		-29.9	0.420319	-29.8	0.519531	-29.9	0.378906	-29.8	0.397644
-47.196	-0.11499	-47.152	-0.115211	-47.148	-0.0684814		-29.8	0.417969	-29.7	0.519531	-29.8	0.371094	-29.7	0.392181
-47.096	-0.11499	-47.052	-0.113258	-47.048	-0.0587158		-29.7	0.417969	-29.6	0.519531	-29.7	0.37735	-29.6	0.382813
-46.996	-0.105225	-46.952	-0.103493	-46.948	-0.0587158		-29.6	0.40625	-29.5	0.507813	-29.6	0.378906	-29.5	0.380463
-46.896	-0.095459	-46.852	-0.0937271	-46.848	-0.0587158		-29.5	0.40625	-29.4	0.507813	-29.5	0.367188	-29.4	0.368744
-46.796	-0.0962524	-46.752	-0.0933304	-46.748	-0.0688477		-29.4	0.40625	-29.3	0.507813	-29.4	0.359375	-29.3	0.368744
-46.696	-0.114594	-46.652	-0.0890427	-46.648	-0.0731812		-29.3	0.415619	-29.2	0.5	-29.3	0.353119	-29.2	0.368744
-46.596	-0.105621	-46.552	-0.0788803	-46.548	-0.0735474		-29.2	0.400787	-29.1	0.524994	-29.2	0.367188	-29.1	0.357025
-46.496	-0.11499	-46.452	-0.0741959	-46.448	-0.0782471		-29.1	0.398438	-29	0.53125	-29.1	0.359375	-29	0.3414
-46.396	-0.11499	-46.352	-0.0839615	-46.348	-0.0684814		-29	0.380463	-28.9	0.53125	-29	0.350006	-28.9	0.360931
-46.296	-0.114532	-46.252	-0.068573	-46.248	-0.0623779		-28.9	0.378906	-28.8	0.53125	-28.9	0.3414	-28.8	0.362488
-46.196	-0.0939026	-46.152	-0.0573959	-46.148	-0.0501099		-28.8	0.402344	-28.7	0.53125	-28.8	0.332031	-28.7	0.349213
-46.096	-0.103271	-46.052	-0.0507584	-46.048	-0.0548096		-28.7	0.416412	-28.6	0.53125	-28.7	0.332031	-28.6	0.332031
-45.996	-0.103271	-45.952	-0.0507584	-45.948	-0.0450439		-28.6	0.40625	-28.5	0.53125	-28.6	0.320313	-28.5	0.354675
-45.896	-0.0919495	-45.852	-0.0456772	-45.848	-0.0501099		-28.5	0.415619	-28.4	0.550781	-28.5	0.335938	-28.4	0.392181
-45.796	-0.101318	-45.752	-0.0507584	-45.748	-0.0548096		-28.4	0.433594	-28.3	0.558594	-28.4	0.3414	-28.3	0.399994
-45.696	-0.101318	-45.652	-0.0507584	-45.648	-0.0548096		-28.3	0.4375	-28.2	0.567963	-28.3	0.34375	-28.2	0.409363
-45.596	-0.0915527	-45.552	-0.0409927	-45.548	-0.0548096		-28.2	0.4375	-28.1	0.585938	-28.2	0.350006	-28.1	0.427338
-45.496	-0.0915527	-45.452	-0.0409927	-45.448	-0.0548096		-28.1	0.4375	-28	0.603912	-28.1	0.349213	-28	0.4375
-45.396	-0.0915527	-45.352	-0.0312271	-45.348	-0.0548096		-28	0.441406	-27.9	0.634369	-28	0.367188	-27.9	0.454681
-45.296	-0.0915527	-45.252	-0.0214615	-45.248	-0.0548096		-27.9	0.470306	-27.8	0.6539	-27.9	0.359375	-27.8	0.492966
-45.196	-0.0915527	-45.152	-0.0214615	-45.148	-0.0548096		-27.8	0.476563	-27.7	0.7164	-27.8	0.375	-27.7	0.5578
-45.096	-0.0915527	-45.052	-0.0234146	-45.048	-0.0645752		-27.7	0.5	-27.6	0.835159	-27.7	0.43515	-27.6	0.550781
-44.996	-0.101791	-44.952	-0.0290375	-44.948	-0.0609131		-27.6	0.564056	-27.5	0.873444	-27.6	0.553909	-27.5	0.660934
-44.896	-0.103271	-44.852	-0.0351334	-44.848	-0.0665283		-27.5	0.710159	-27.4	0.600784	-27.5	0.603912	-27.4	0.407806
-44.796	-0.102875	-44.752	-0.0304489	-44.748	-0.0614624		-27.4	0.738281	-27.3	0.566406	-27.4	0.53125	-27.3	0.346863
-44.696	-0.103668	-44.652	-0.0300522	-44.648	-0.0618286		-27.3	0.43515	-27.2	0.321869	-27.3	0.224213	-27.2	0.196091
-44.596	-0.113434	-44.552	-0.0398178	-44.548	-0.0618286		-27.2	0.210159	-27.1	0.0187531	-27.2	0.0148468	-27.1	-0.248444
-44.496	-0.123199	-44.452	-0.0495834	-44.448	-0.0715942		-27.1	0.0820313	-27	-0.232819	-27.1	-0.190628	-27	-0.328125
-44.396	-0.132172	-44.352	-0.0695114	-44.348	-0.071228		-27	-0.0789032	-26.9	-0.225006	-27	-0.285156	-26.9	-0.266418
-44.296	-0.113037	-44.252	-0.0546646	-44.248	-0.0665283		-26.9	-0.0960999	-26.8	-0.145309	-26.9	-0.274994	-26.8	-0.180481
-44.196	-0.113037	-44.152	-0.0546646	-44.148	-0.0567627		-26.8	-0.0179749	-26.7	-0.0101624	-26.8	-0.184372	-26.7	-0.0828247
-44.096	-0.122803	-44.052	-0.0644302	-44.048	-0.0665283		-26.7	0.0718689	-26.6	0.0890656	-26.7	-0.0882874	-26.6	-0.00469971
-43.996	-0.122803	-43.952	-0.0741959	-43.948	-0.0665283		-26.6	0.118744	-26.5	0.149994	-26.6	-0.046875	-26.5	0.0320282
-43.896	-0.122406	-43.852	-0.0695114	-43.848	-0.0614624		-26.5	0.150787	-26.4	0.197662	-26.5	0.00546265	-26.4	0.0890503
-43.796	-0.103668	-43.752	-0.0691147	-43.748	-0.0618286		-26.4	0.196869	-26.3	0.257034	-26.4	0.0695343	-26.3	0.125
-43.696	-0.11264	-43.652	-0.0695114	-43.648	-0.0614624		-26.3	0.214844	-26.2	0.2836	-26.3	0.0976563	-26.2	0.143738
-43.596	-0.0935059	-43.552	-0.0546646	-43.548	-0.0469971		-26.2	0.243744	-26.1	0.306244	-26.2	0.115631	-26.1	0.174988
-43.496	-0.105164	-43.452	-0.0634918	-43.448	-0.0361938		-26.1	0.265625	-26	0.317963	-26.1	0.136719	-26	0.21875
-43.396	-0.079834	-43.352	-0.0624771	-43.348	-0.0352783		-26	0.285156	-25.9	0.326569	-26	0.159378	-25.9	0.241394
-43.296	-0.0915527	-43.252	-0.0722427	-43.248	-0.0352783		-25.9	0.298431	-25.8	0.337494	-25.9	0.170319	-25.8	0.288269
-43.196	-0.0919495	-43.152	-0.0671616	-43.148	-0.0501099		-25.8	0.304688	-25.7	0.3461	-25.8	0.181244	-25.7	0.306244
-43.096	-0.100922	-43.052	-0.0675583	-43.048	-0.0497437		-25.7	0.31485	-25.6	0.37265	-25.7	0.178131	-25.6	0.335144
-42.996	-0.0919495	-42.952	-0.0671616	-42.948	-0.0501099		-25.6	0.325775	-25.5	0.394531	-25.6	0.189056	-25.5	0.357025
-42.896	-0.101318	-42.852	-0.0722427	-42.848	-0.0548096		-25.5	0.337494	-25.4	0.415619	-25.5	0.197662	-25.4	0.360931
-42.796	-0.100922	-42.752	-0.0675583	-42.748	-0.0497437		-25.4	0.339844	-25.3	0.428131	-25.4	0.214844	-25.3	0.360931
-42.696	-0.0920258	-42.652	-0.0778656	-42.648	-0.0511475		-25.3	0.355469	-25.2	0.445313	-25.3	0.249222	-25.2	0.367188
-42.596	-0.103271	-42.552	-0.0839615	-42.548	-0.0469971		-25.2	0.375	-25.1	0.458588	-25.2	0.269531	-25.1	0.368744
-42.496	-0.103668	-42.452	-0.0886459	-42.448	-0.0715942		-25.1	0.394531	-25	0.478119	-25.1	0.289063	-25	0.362488
-42.396	-0.11264	-42.352	-0.0988083	-42.348	-0.0614624		-25	0.429688	-24.9	0.478912	-25	0.308594	-24.9	0.367188
-42.296	-0.0935059	-42.252	-0.0937271	-42.248	-0.0665283		-24.9	0.43515	-24.8	0.49765	-24.9	0.328125	-24.8	0.376556
-42.196	-0.0939026	-42.152	-0.0984116	-42.148	-0.0715942		-24.8	0.464844	-24.7	0.5	-24.8	0.329681	-24.7	0.388275
-42.096	-0.103271	-42.052	-0.103493	-42.048	-0.0762939		-24.7	0.457031	-24.6	0.506256	-24.7	0.347656	-24.6	0.388275
-41.996	-0.103271	-41.952	-0.103493	-41.948	-0.0762939		-24.6	0.463287	-24.5	0.509369	-24.6	0.357819	-24.5	0.385925
-41.896	-0.103271	-41.852	-0.103493	-41.848	-0.0762939		-24.5	0.464844	-24.4	0.517975	-24.5	0.375	-24.4	0.388275
-41.796	-0.103271	-41.752	-0.113258	-41.748	-0.0762939		-24.4	0.474213	-24.3	0.517181	-24.4	0.388275	-24.3	0.394531
-41.696	-0.0935059	-41.652	-0.113258	-41.648	-0.0762939		-24.3	0.482819	-24.2	0.535156	-24.3	0.390625	-24.2	0.396088
-41.596	-0.0939026	-41.552	-0.127708	-41.548	-0.0813599		-24.2	0.495316	-24.1	0.53125	-24.2	0.399994	-24.1	0.389832
-41.496	-0.103271	-41.452	-0.13279	-41.448	-0.0860596		-24.1	0.494537	-24	0.519531	-24.1	0.396881	-24	0.4039
-41.396	-0.102875	-41.352	-0.139824	-41.348	-0.0809937		-24	0.511719	-23.9	0.519531	-24	0.407806	-23.9	0.423431
-41.296	-0.103668	-41.252	-0.139427	-41.248	-0.0813599		-23.9	0.515625	-23.8	0.511719	-23.9	0.416412	-23.8	0.427338
-41.196	-0.11264	-41.152	-0.14959	-41.148	-0.0809937		-23.8	0.524994	-23.7	0.50235	-23.8	0.419525	-23.7	0.436707
-41.096	-0.103271	-41.052	-0.144508	-41.048	-0.0762939		-23.7	0.510162	-23.6	0.488281	-23.7	0.421875	-23.6	0.445313
-40.996	-0.103271	-40.952	-0.144508	-40.948	-0.0762939		-23.6	0.507813	-23.5	0.470306	-23.6	0.416412	-23.5	0.456238
-40.896	-0.103271	-40.852	-0.134743	-40.848	-0.0762939		-23.5	0.496094	-23.4	0.46875	-23.5	0.411713	-23.4	0.457031
-40.796	-0.102875	-40.752	-0.139824	-40.748	-0.0809937		-23.4	0.496094	-23.3	0.460938	-23.4	0.402344	-23.3	0.467957
-40.696	-0.0935059	-40.652	-0.134743	-40.648	-0.0762939		-23.3	0.489838	-23.2	0.460938	-23.3	0.390625	-23.2	0.470306
-40.596	-0.0935059	-40.552	-0.134743	-40.548	-0.0762939		-23.2	0.480469	-23.1	0.467194	-23.2	0.390625	-23.1	0.470306
-40.496	-0.0935059	-40.452	-0.144508	-40.448	-0.0762939		-23.1	0.486725	-23	0.457031	-23.1	0.389069	-23	0.458588
-40.396	-0.0935059	-40.352	-0.144508	-40.348	-0.0762939		-23	0.488281	-22.9	0.457031	-23	0.378906	-22.9	0.450775
-40.296	-0.0939026	-40.252	-0.149193	-40.248	-0.0813599		-22.9	0.476563	-22.8	0.449219	-22.9	0.378906	-22.8	0.441406
-40.196	-0.102814	-40.152	-0.148651	-40.148	-0.0799561		-22.8	0.476563	-22.7	0.457031	-22.8	0.388275	-22.7	0.421082
-40.096	-0.0915527	-40.052	-0.142555	-40.048	-0.0743408		-22.7	0.476563	-22.6	0.4664	-22.7	0.390625	-22.6	0.419525
-39.996	-0.101318	-39.952	-0.13279	-39.948	-0.0743408		-22.6	0.474213	-22.5	0.46875	-22.6	0.390625	-22.5	0.411713
-39.896	-0.0919495	-39.852	-0.137474	-39.848	-0.0794067		-22.5	0.476563	-22.4	0.478119	-22.5	0.378906	-22.4	0.411713
-39.796	-0.101791	-39.752	-0.157944	-39.748	-0.09021		-22.4	0.46875	-22.3	0.486725	-22.4	0.37735	-22.3	0.399994
-39.696	-0.11264	-39.652	-0.159355	-39.648	-0.0907593		-22.3	0.46875	-22.2	0.488281	-22.3	0.378906	-22.2	0.392181
-39.596	-0.113434	-39.552	-0.149193	-39.548	-0.0911255		-22.2	0.46875	-22.1	0.488281	-22.2	0.37265	-22.1	0.392181
-39.496	-0.122803	-39.452	-0.154274	-39.448	-0.0958252		-22.1	0.457031	-22	0.480469	-22.1	0.37735	-22	0.380463
-39.396	-0.122803	-39.352	-0.154274	-39.348	-0.0860596		-22	0.463287	-21.9	0.480469	-22	0.378906	-21.9	0.380463
-39.296	-0.132172	-39.252	-0.14959	-39.248	-0.0907593		-21.9	0.464844	-21.8	0.46875	-21.9	0.388275	-21.8	0.380463
-39.196	-0.122803	-39.152	-0.154274	-39.148	-0.0762939		-21.8	0.464844	-21.7	0.478119	-21.8	0.390625	-21.7	0.371094
-39.096	-0.113434	-39.052	-0.158958	-39.048	-0.0911255		-21.7	0.474213	-21.6	0.480469	-21.7	0.390625	-21.6	0.368744
-38.996	-0.122803	-38.952	-0.16404	-38.948	-0.0958252		-21.6	0.476563	-21.5	0.472656	-21.6	0.388275	-21.5	0.378113
-38.896	-0.122803	-38.852	-0.16404	-38.848	-0.0958252		-21.5	0.485931	-21.4	0.472656	-21.5	0.392975	-21.4	0.380463
-38.796	-0.132965	-38.752	-0.168724	-38.748	-0.100891		-21.4	0.480469	-21.3	0.478912	-21.4	0.390625	-21.3	0.386719
-38.696	-0.132568	-38.652	-0.16404	-38.648	-0.105591		-21.3	0.486725	-21.2	0.480469	-21.3	0.399994	-21.2	0.388275
-38.596	-0.132965	-38.552	-0.17849	-38.548	-0.110657		-21.2	0.488281	-21.1	0.480469	-21.2	0.396881	-21.1	0.382019
-38.496	-0.1521	-38.452	-0.173805	-38.448	-0.115356		-21.1	0.488281	-21	0.478119	-21.1	0.407806	-21	0.375
-38.396	-0.152496	-38.352	-0.168724	-38.348	-0.120422		-21	0.476563	-20.9	0.480469	-21	0.410156	-20.9	0.376556
-38.296	-0.171631	-38.252	-0.173805	-38.248	-0.125122		-20.9	0.476563	-20.8	0.475006	-20.9	0.421875	-20.8	0.376556
-38.196	-0.161865	-38.152	-0.173805	-38.148	-0.125122		-20.8	0.478119	-20.7	0.46875	-20.8	0.412506	-20.7	0.388275
-38.096	-0.161865	-38.052	-0.173805	-38.048	-0.125122		-20.7	0.480469	-20.6	0.462494	-20.7	0.410156	-20.6	0.388275
-37.996	-0.161865	-37.952	-0.183571	-37.948	-0.125122		-20.6	0.486725	-20.5	0.449219	-20.6	0.410156	-20.5	0.376556
-37.896	-0.161865	-37.852	-0.171852	-37.848	-0.113403		-20.5	0.485931	-20.4	0.449219	-20.5	0.410156	-20.4	0.388275
-37.796	-0.161469	-37.752	-0.167168	-37.748	-0.108337		-20.4	0.488281	-20.3	0.43985	-20.4	0.419525	-20.3	0.388275
-37.696	-0.152573	-37.652	-0.167709	-37.648	-0.109741		-20.3	0.488281	-20.2	0.4375	-20.3	0.421875	-20.2	0.376556
-37.596	-0.163422	-37.552	-0.169121	-37.548	-0.110291		-20.2	0.478912	-20.1	0.429688	-20.2	0.428131	-20.1	0.382019
-37.496	-0.154053	-37.452	-0.154274	-37.448	-0.107544		-20.1	0.46875	-20	0.423431	-20.1	0.439056	-20	0.368744
-37.396	-0.154053	-37.352	-0.154274	-37.348	-0.107544		-20	0.462494	-19.9	0.412506	-20	0.432037	-19.9	0.368744
-37.296	-0.144287	-37.252	-0.154274	-37.248	-0.107544		-19.9	0.43985	-19.8	0.410156	-19.9	0.429688	-19.8	0.360931
-37.196	-0.134521	-37.152	-0.154274	-37.148	-0.107544		-19.8	0.431244	-19.7	0.4039	-19.8	0.417969	-19.7	0.360931
-37.096	-0.134521	-37.052	-0.154274	-37.048	-0.0977783		-19.7	0.420319	-19.6	0.392975	-19.7	0.411713	-19.6	0.367188
-36.996	-0.134521	-36.952	-0.154274	-36.948	-0.0977783		-19.6	0.417969	-19.5	0.378906	-19.6	0.392975	-19.5	0.362488
-36.896	-0.134521	-36.852	-0.16404	-36.848	-0.0977783		-19.5	0.40625	-19.4	0.388275	-19.5	0.390625	-19.4	0.360931
-36.796	-0.125153	-36.752	-0.168724	-36.748	-0.11261		-19.4	0.40625	-19.3	0.390625	-19.4	0.390625	-19.3	0.360931
-36.696	-0.134064	-36.652	-0.168182	-36.648	-0.10144		-19.3	0.398438	-19.2	0.382813	-19.3	0.390625	-19.2	0.360931
-36.596	-0.122803	-36.552	-0.152321	-36.548	-0.0958252		-19.2	0.398438	-19.1	0.371094	-19.2	0.384369	-19.1	0.351563
-36.496	-0.132965	-36.452	-0.157005	-36.448	-0.100891		-19.1	0.398438	-19	0.371094	-19.1	0.371094	-19	0.342957
-36.396	-0.132172	-36.352	-0.157402	-36.348	-0.110291		-19	0.396088	-18.9	0.37735	-19	0.37735	-18.9	0.3414
-36.296	-0.132568	-36.252	-0.152321	-36.248	-0.105591		-18.9	0.404694	-18.8	0.378906	-18.9	0.378906	-18.8	0.320313
-36.196	-0.132965	-36.152	-0.157005	-36.148	-0.110657		-18.8	0.398438	-18.7	0.378906	-18.8	0.371094	-18.7	0.317963
-36.096	-0.132172	-36.052	-0.167168	-36.048	-0.110291		-18.7	0.398438	-18.6	0.388275	-18.7	0.371094	-18.6	0.31015
-35.996	-0.122803	-35.952	-0.162086	-35.948	-0.105591		-18.6	0.386719	-18.5	0.390625	-18.6	0.359375	-18.5	0.303894
-35.896	-0.122803	-35.852	-0.162086	-35.848	-0.105591		-18.5	0.386719	-18.4	0.396881	-18.5	0.359375	-18.4	0.302338
-35.796	-0.122406	-35.752	-0.147636	-35.748	-0.100525		-18.4	0.386719	-18.3	0.398438	-18.4	0.359375	-18.3	0.308594
-35.696	-0.113434	-35.652	-0.157005	-35.648	-0.100891		-18.3	0.386719	-18.2	0.407806	-18.3	0.359375	-18.2	0.298431
-35.596	-0.122803	-35.552	-0.152321	-35.548	-0.0958252		-18.2	0.378906	-18.1	0.410156	-18.2	0.359375	-18.1	0.298431
-35.496	-0.122406	-35.452	-0.157402	-35.448	-0.110291		-18.1	0.378906	-18	0.400787	-18.1	0.359375	-18	0.3078
-35.396	-0.11351	-35.352	-0.157944	-35.348	-0.101929		-18	0.367188	-17.9	0.398438	-18	0.359375	-17.9	0.31015
-35.296	-0.122406	-35.252	-0.159355	-35.248	-0.102478		-17.9	0.367188	-17.8	0.407806	-17.9	0.371094	-17.8	0.302338
-35.196	-0.113434	-35.152	-0.158958	-35.148	-0.102844		-17.8	0.367188	-17.7	0.410156	-17.8	0.380463	-17.7	0.302338
-35.096	-0.112579	-35.052	-0.158417	-35.048	-0.10144		-17.7	0.367188	-17.6	0.416412	-17.7	0.382813	-17.6	0.290619
-34.996	-0.111481	-34.952	-0.157005	-34.948	-0.100891		-17.6	0.376556	-17.5	0.417969	-17.6	0.389069	-17.5	0.302338
-34.896	-0.120453	-34.852	-0.157402	-34.848	-0.0907593		-17.5	0.37735	-17.4	0.411713	-17.5	0.390625	-17.4	0.302338
-34.796	-0.111084	-34.752	-0.152321	-34.748	-0.0860596		-17.4	0.378906	-17.3	0.410156	-17.4	0.390625	-17.3	0.302338
-34.696	-0.111481	-34.652	-0.157005	-34.648	-0.0911255		-17.3	0.378906	-17.2	0.410156	-17.3	0.378906	-17.2	0.308594
-34.596	-0.132172	-34.552	-0.157402	-34.548	-0.100525		-17.2	0.378906	-17.1	0.416412	-17.2	0.388275	-17.1	0.319519
-34.496	-0.122803	-34.452	-0.152321	-34.448	-0.0860596		-17.1	0.376556	-17	0.419525	-17.1	0.390625	-17	0.321869
-34.396	-0.122406	-34.352	-0.147636	-34.348	-0.0809937		-17	0.378906	-16.9	0.428131	-17	0.396881	-16.9	0.329681
-34.296	-0.113434	-34.252	-0.14724	-34.248	-0.0715942		-16.9	0.378906	-16.8	0.439056	-16.9	0.407806	-16.8	0.329681
-34.196	-0.122803	-34.152	-0.152321	-34.148	-0.0762939		-16.8	0.357819	-16.7	0.441406	-16.8	0.402344	-16.7	0.329681
-34.096	-0.132172	-34.052	-0.157402	-34.048	-0.071228		-16.7	0.355469	-16.6	0.429688	-16.7	0.402344	-16.6	0.335938
-33.996	-0.122803	-33.952	-0.152321	-33.948	-0.0762939		-16.6	0.3414	-16.5	0.439056	-16.6	0.402344	-16.5	0.346863
-33.896	-0.122803	-33.852	-0.152321	-33.848	-0.0762939		-16.5	0.339844	-16.4	0.441406	-16.5	0.390625	-16.4	0.349213
-33.796	-0.122406	-33.752	-0.137871	-33.748	-0.071228		-16.4	0.339844	-16.3	0.441406	-16.4	0.390625	-16.3	0.358582
-33.696	-0.113037	-33.652	-0.13279	-33.648	-0.0665283		-16.3	0.339844	-16.2	0.432037	-16.3	0.390625	-16.2	0.367188
-33.596	-0.122406	-33.552	-0.128105	-33.548	-0.071228		-16.2	0.328125	-16.1	0.429688	-16.2	0.399994	-16.1	0.368744
-33.496	-0.113037	-33.452	-0.123024	-33.448	-0.0450439		-16.1	0.334381	-16	0.429688	-16.1	0.402344	-16	0.368744
-33.396	-0.10321	-33.352	-0.122086	-33.348	-0.0557251		-16	0.345306	-15.9	0.427338	-16	0.402344	-15.9	0.360931
-33.296	-0.101318	-33.252	-0.121071	-33.248	-0.0645752		-15.9	0.347656	-15.8	0.435944	-15.9	0.402344	-15.8	0.360931
-33.196	-0.101715	-33.152	-0.135521	-33.148	-0.0696411		-15.8	0.355469	-15.7	0.446869	-15.8	0.402344	-15.7	0.360931
-33.096	-0.100922	-33.052	-0.135918	-33.048	-0.0575562		-15.7	0.365631	-15.6	0.447662	-15.7	0.402344	-15.6	0.360931
-32.996	-0.101318	-32.952	-0.130836	-32.948	-0.0645752		-15.6	0.376556	-15.5	0.464844	-15.6	0.392975	-15.5	0.3703
-32.896	-0.101318	-32.852	-0.121071	-32.848	-0.0645752		-15.5	0.394531	-15.4	0.478119	-15.5	0.390625	-15.4	0.360931
-32.796	-0.101318	-32.752	-0.130836	-32.748	-0.0645752		-15.4	0.407806	-15.3	0.480469	-15.4	0.390625	-15.3	0.367188
-32.696	-0.100922	-32.652	-0.126152	-32.648	-0.0595093		-15.3	0.416412	-15.2	0.496094	-15.3	0.399994	-15.2	0.368744
-32.596	-0.0822601	-32.552	-0.126694	-32.548	-0.0491943		-15.2	0.415619	-15.1	0.488281	-15.2	0.396881	-15.1	0.368744
-32.496	-0.0931091	-32.452	-0.128105	-32.448	-0.0614624		-15.1	0.424225	-15	0.49765	-15.1	0.398438	-15	0.368744
-32.396	-0.0939026	-32.352	-0.127708	-32.348	-0.0618286		-15	0.43515	-14.9	0.506256	-15	0.414063	-14.9	0.368744
-32.296	-0.102875	-32.252	-0.137871	-32.248	-0.0731812		-14.9	0.443756	-14.8	0.509369	-14.9	0.410156	-14.8	0.378113
-32.196	-0.0935059	-32.152	-0.123024	-32.148	-0.0684814		-14.8	0.454681	-14.7	0.519531	-14.8	0.419525	-14.7	0.380463
-32.096	-0.0837402	-32.052	-0.123024	-32.048	-0.0684814		-14.7	0.449219	-14.6	0.517975	-14.7	0.428131	-14.6	0.396088
-31.996	-0.0837402	-31.952	-0.134743	-31.948	-0.0567627		-14.6	0.458588	-14.5	0.5289	-14.6	0.429688	-14.5	0.394531
-31.896	-0.0837402	-31.852	-0.123024	-31.848	-0.0567627		-14.5	0.467194	-14.4	0.537506	-14.5	0.439056	-14.4	0.405457
-31.796	-0.084137	-31.752	-0.139427	-31.748	-0.0715942		-14.4	0.4664	-14.3	0.548431	-14.4	0.447662	-14.3	0.407806
-31.696	-0.103271	-31.652	-0.144508	-31.648	-0.0762939		-14.3	0.484375	-14.2	0.550781	-14.3	0.458588	-14.2	0.409363
-31.596	-0.102875	-31.552	-0.139824	-31.548	-0.071228		-14.2	0.494537	-14.1	0.550781	-14.2	0.458588	-14.1	0.425781
-31.496	-0.0939026	-31.452	-0.149193	-31.448	-0.0715942		-14.1	0.505463	-14	0.550781	-14.1	0.478912	-14	0.419525
-31.396	-0.11264	-31.352	-0.139824	-31.348	-0.071228		-14	0.523438	-13.9	0.550781	-14	0.480469	-13.9	0.43515
-31.296	-0.103271	-31.252	-0.134743	-31.248	-0.0665283		-13.9	0.539063	-13.8	0.541412	-13.9	0.489838	-13.8	0.448425
-31.196	-0.113037	-31.152	-0.144508	-31.148	-0.0665283		-13.8	0.542969	-13.7	0.536713	-13.8	0.498444	-13.7	0.450775
-31.096	-0.11264	-31.052	-0.139824	-31.048	-0.071228		-13.7	0.546875	-13.6	0.539063	-13.7	0.509369	-13.6	0.457031
-30.996	-0.103668	-30.952	-0.149193	-30.948	-0.0715942		-13.6	0.556244	-13.5	0.539063	-13.6	0.511719	-13.5	0.456238
-30.896	-0.122803	-30.852	-0.154274	-30.848	-0.0762939		-13.5	0.574219	-13.4	0.539063	-13.5	0.517975	-13.4	0.470306
-30.796	-0.122803	-30.752	-0.154274	-30.748	-0.0880127		-13.4	0.572662	-13.3	0.539063	-13.4	0.5289	-13.3	0.464844
-30.696	-0.132568	-30.652	-0.154274	-30.648	-0.0762939		-13.3	0.574219	-13.2	0.539063	-13.3	0.53125	-13.2	0.475769
-30.596	-0.132568	-30.552	-0.154274	-30.548	-0.0762939		-13.2	0.585938	-13.1	0.539063	-13.2	0.537506	-13.1	0.478119
-30.496	-0.132568	-30.452	-0.154274	-30.448	-0.0762939		-13.1	0.585938	-13	0.539063	-13.1	0.556244	-13	0.493744
-30.396	-0.132965	-30.352	-0.158958	-30.348	-0.0715942		-13	0.585938	-12.9	0.539063	-13	0.558594	-12.9	0.49765
-30.296	-0.142334	-30.252	-0.16404	-30.248	-0.0762939		-12.9	0.595306	-12.8	0.539063	-12.9	0.567963	-12.8	0.507019
-30.196	-0.142334	-30.152	-0.16404	-30.148	-0.0762939		-12.8	0.597656	-12.7	0.539063	-12.8	0.570313	-12.7	0.509369
-30.096	-0.142731	-30.052	-0.17849	-30.048	-0.0813599		-12.7	0.607025	-12.6	0.548431	-12.7	0.576569	-12.6	0.521088
-29.996	-0.1521	-29.952	-0.171852	-29.948	-0.0958252		-12.6	0.609375	-12.5	0.550781	-12.6	0.578125	-12.5	0.527344
-29.896	-0.1521	-29.852	-0.171852	-29.848	-0.0958252		-12.5	0.615631	-12.4	0.550781	-12.5	0.589844	-12.4	0.5289
-29.796	-0.151642	-29.752	-0.177948	-29.748	-0.0799561		-12.4	0.617188	-12.3	0.550781	-12.4	0.599213	-12.3	0.538269
-29.696	-0.140381	-29.652	-0.171852	-29.648	-0.0841064		-12.3	0.617188	-12.2	0.5625	-12.3	0.601563	-12.2	0.540619
-29.596	-0.140381	-29.552	-0.171852	-29.548	-0.0841064		-12.2	0.617188	-12.1	0.5625	-12.2	0.607819	-12.1	0.540619
-29.496	-0.140854	-29.452	-0.177475	-29.448	-0.09021		-12.1	0.617188	-12	0.5625	-12.1	0.609375	-12	0.53125
-29.396	-0.162323	-29.352	-0.189194	-29.348	-0.101929		-12	0.617188	-11.9	0.5625	-12	0.609375	-11.9	0.5289
-29.296	-0.173126	-29.252	-0.189667	-29.248	-0.0916748		-11.9	0.626556	-11.8	0.541412	-11.9	0.621094	-11.8	0.5289
-29.196	-0.1521	-29.152	-0.183571	-29.148	-0.0860596		-11.8	0.635162	-11.7	0.539063	-11.8	0.621094	-11.7	0.538269
-29.096	-0.161865	-29.052	-0.173805	-29.048	-0.0860596		-11.7	0.630463	-11.6	0.550781	-11.7	0.621094	-11.6	0.53125
-28.996	-0.161392	-28.952	-0.177948	-28.948	-0.0897217		-11.6	0.635162	-11.5	0.550781	-11.6	0.628906	-11.5	0.538269
-28.896	-0.150146	-28.852	-0.171852	-28.848	-0.0841064		-11.5	0.630463	-11.4	0.550781	-11.5	0.638275	-11.4	0.540619
-28.796	-0.150146	-28.752	-0.171852	-28.748	-0.0743408		-11.4	0.628906	-11.3	0.550781	-11.4	0.632813	-11.3	0.53125
-28.696	-0.150223	-28.652	-0.163025	-28.648	-0.085144		-11.3	0.628906	-11.2	0.550781	-11.3	0.640625	-11.2	0.538269
-28.596	-0.1521	-28.552	-0.173805	-28.548	-0.0860596		-11.2	0.628906	-11.1	0.56015	-11.2	0.640625	-11.1	0.540619
-28.496	-0.1521	-28.452	-0.173805	-28.448	-0.0860596		-11.1	0.628906	-11	0.550781	-11.1	0.640625	-11	0.540619
-28.396	-0.1521	-28.352	-0.173805	-28.348	-0.0860596		-11	0.623444	-10.9	0.550781	-11	0.640625	-10.9	0.540619
-28.296	-0.1521	-28.252	-0.173805	-28.248	-0.0860596		-10.9	0.636719	-10.8	0.5625	-10.9	0.640625	-10.8	0.540619
-28.196	-0.1521	-28.152	-0.173805	-28.148	-0.0860596		-10.8	0.636719	-10.7	0.5625	-10.8	0.646881	-10.7	0.540619
-28.096	-0.1521	-28.052	-0.173805	-28.048	-0.0860596		-10.7	0.636719	-10.6	0.5625	-10.7	0.642181	-10.6	0.548431
-27.996	-0.142334	-27.952	-0.173805	-27.948	-0.0860596		-10.6	0.636719	-10.5	0.5625	-10.6	0.652344	-10.5	0.540619
-27.896	-0.141937	-27.852	-0.178886	-27.848	-0.0809937		-10.5	0.636719	-10.4	0.5625	-10.5	0.652344	-10.4	0.540619
-27.796	-0.132568	-27.752	-0.173805	-27.748	-0.0762939		-10.4	0.636719	-10.3	0.5625	-10.4	0.6586	-10.3	0.540619
-27.696	-0.134521	-27.652	-0.173805	-27.648	-0.0860596		-10.3	0.636719	-10.2	0.568756	-10.3	0.660156	-10.2	0.540619
-27.596	-0.134521	-27.552	-0.162086	-27.548	-0.0860596		-10.2	0.636719	-10.1	0.564056	-10.2	0.660156	-10.1	0.540619
-27.496	-0.134521	-27.452	-0.162086	-27.448	-0.0860596		-10.1	0.636719	-10	0.568756	-10.1	0.660156	-10	0.540619
-27.396	-0.134048	-27.352	-0.146698	-27.348	-0.0799561		-10	0.636719	-9.9	0.570313	-10	0.667969	-9.9	0.540619
-27.296	-0.122803	-27.252	-0.152321	-27.248	-0.0743408		-9.9	0.636719	-9.8	0.564056	-9.9	0.667969	-9.8	0.540619
-27.196	-0.122803	-27.152	-0.142555	-27.148	-0.0743408		-9.8	0.636719	-9.7	0.5625	-9.8	0.667969	-9.7	0.540619
-27.096	-0.122406	-27.052	-0.137871	-27.048	-0.0692749		-9.7	0.636719	-9.6	0.5625	-9.7	0.667969	-9.6	0.540619
-26.996	-0.103271	-26.952	-0.142555	-26.948	-0.0645752		-9.6	0.630463	-9.5	0.553131	-9.6	0.661713	-9.5	0.540619
-26.896	-0.103271	-26.852	-0.142555	-26.848	-0.0645752		-9.5	0.628906	-9.4	0.550781	-9.5	0.660156	-9.4	0.540619
-26.796	-0.103271	-26.752	-0.13279	-26.748	-0.0645752		-9.4	0.628906	-9.3	0.550781	-9.4	0.660156	-9.3	0.540619
-26.696	-0.102875	-26.652	-0.137871	-26.648	-0.0595093		-9.3	0.628906	-9.2	0.558594	-9.3	0.660156	-9.2	0.540619
-26.596	-0.103271	-26.552	-0.123024	-26.548	-0.0548096		-9.2	0.628906	-9.1	0.558594	-9.2	0.660156	-9.1	0.540619
-26.496	-0.103271	-26.452	-0.13279	-26.448	-0.0645752		-9.1	0.619537	-9	0.558594	-9.1	0.650787	-9	0.540619
-26.396	-0.103271	-26.352	-0.123024	-26.348	-0.0548096		-9	0.617188	-8.9	0.558594	-9	0.660156	-8.9	0.540619
-26.296	-0.102875	-26.252	-0.128105	-26.248	-0.0497437		-8.9	0.628906	-8.8	0.558594	-8.9	0.660156	-8.8	0.540619
-26.196	-0.103271	-26.152	-0.123024	-26.148	-0.0450439		-8.8	0.62265	-8.7	0.558594	-8.8	0.660156	-8.7	0.540619
-26.096	-0.0935059	-26.052	-0.113258	-26.048	-0.0450439		-8.7	0.621094	-8.6	0.558594	-8.7	0.6539	-8.6	0.540619
-25.996	-0.0935059	-25.952	-0.113258	-25.948	-0.0450439		-8.6	0.611725	-8.5	0.558594	-8.6	0.652344	-8.5	0.53125
-25.896	-0.0935059	-25.852	-0.113258	-25.848	-0.0450439		-8.5	0.609375	-8.4	0.570313	-8.5	0.652344	-8.4	0.536713
-25.796	-0.102875	-25.752	-0.108574	-25.748	-0.0497437		-8.4	0.609375	-8.3	0.558594	-8.4	0.652344	-8.3	0.536713
-25.696	-0.102875	-25.652	-0.0890427	-25.648	-0.039978		-8.3	0.618744	-8.2	0.549225	-8.3	0.631256	-8.2	0.530457
-25.596	-0.0837402	-25.552	-0.0839615	-25.548	-0.0352783		-8.2	0.611725	-8.1	0.556244	-8.2	0.640625	-8.1	0.5289
-25.496	-0.084137	-25.452	-0.0769272	-25.448	-0.0403442		-8.1	0.597656	-8	0.558594	-8.1	0.640625	-8	0.5289
-25.396	-0.0931091	-25.352	-0.0870895	-25.348	-0.039978		-8	0.597656	-7.9	0.541412	-8	0.640625	-7.9	0.5289
-25.296	-0.0837402	-25.252	-0.0722427	-25.248	-0.0352783		-7.9	0.588287	-7.8	0.539063	-7.9	0.634369	-7.8	0.5289
-25.196	-0.0927124	-25.152	-0.0531082	-25.148	-0.0251465		-7.8	0.585938	-7.7	0.532806	-7.8	0.623444	-7.7	0.5289
-25.096	-0.0739746	-25.052	-0.0527115	-25.048	-0.0157471		-7.7	0.5914	-7.6	0.53125	-7.7	0.621094	-7.6	0.519531
-24.996	-0.0735779	-24.952	-0.048027	-24.948	-0.0106812		-7.6	0.589844	-7.5	0.521881	-7.6	0.611725	-7.5	0.517181
-24.896	-0.064209	-24.852	-0.044899	-24.848	0.00378418		-7.5	0.574219	-7.4	0.513275	-7.5	0.603119	-7.4	0.510925
-24.796	-0.064209	-24.752	-0.044899	-24.748	-0.00598145		-7.4	0.570313	-7.3	0.511719	-7.4	0.592194	-7.3	0.509369
-24.696	-0.0633392	-24.652	-0.0345917	-24.648	0.00518799		-7.3	0.558594	-7.2	0.50235	-7.3	0.583588	-7.2	0.509369
-24.596	-0.0427246	-24.552	-0.0234146	-24.548	0.0155029		-7.2	0.549225	-7.1	0.5	-7.2	0.582031	-7.1	0.509369
-24.496	-0.0427246	-24.452	-0.0234146	-24.448	0.0155029		-7.1	0.546875	-7	0.493744	-7.1	0.572662	-7	0.509369
-24.396	-0.0427246	-24.352	-0.0234146	-24.348	0.0135498		-7	0.546875	-6.9	0.492188	-7	0.558594	-6.9	0.5
-24.296	-0.0423279	-24.252	-0.00896454	-24.248	0.0088501		-6.9	0.546875	-6.8	0.480469	-6.9	0.564056	-6.8	0.49765
-24.196	-0.032959	-24.152	-0.00388336	-24.148	0.0233154		-6.8	0.540619	-6.7	0.4711	-6.8	0.553131	-6.7	0.488281
-24.096	-0.0325623	-24.052	-0.00896454	-24.048	0.0283813		-6.7	0.527344	-6.6	0.46875	-6.7	0.539063	-6.6	0.485931
-23.996	-0.0231934	-23.952	0.00588226	-23.948	0.0330811		-6.6	0.539063	-6.5	0.46875	-6.6	0.532806	-6.5	0.485931
-23.896	-0.0333557	-23.852	0.0109634	-23.848	0.0377808		-6.5	0.529694	-6.4	0.46875	-6.5	0.521881	-6.4	0.471863
-23.796	-0.0423279	-23.752	0.0125198	-23.748	0.038147		-6.4	0.509369	-6.3	0.462494	-6.4	0.519531	-6.3	0.460938
-23.696	-0.0325623	-23.652	0.0222855	-23.648	0.038147		-6.3	0.507813	-6.2	0.451569	-6.3	0.510162	-6.2	0.452332
-23.596	-0.021698	-23.552	0.0315094	-23.548	0.0367432		-6.2	0.507813	-6.1	0.441406	-6.2	0.501556	-6.1	0.450775
-23.496	-0.0328827	-23.452	0.0165863	-23.448	0.0321655		-6.1	0.498444	-6	0.441406	-6.1	0.492188	-6	0.441406
-23.396	-0.021637	-23.352	0.0226822	-23.348	0.0182495		-6	0.496094	-5.9	0.432037	-6	0.482819	-5.9	0.4328
-23.296	-0.0403748	-23.252	0.0222855	-23.248	0.0186157		-5.9	0.488281	-5.8	0.423431	-5.9	0.474213	-5.8	0.421875
-23.196	-0.0333557	-23.152	0.0226822	-23.148	0.00848389		-5.8	0.478912	-5.7	0.400787	-5.8	0.460938	-5.7	0.428894
-23.096	-0.032959	-23.052	0.0273666	-23.048	0.0135498		-5.7	0.470306	-5.6	0.392181	-5.7	0.451569	-5.6	0.421875
-22.996	-0.0231934	-22.952	0.017601	-22.948	0.0135498		-5.6	0.46875	-5.5	0.381256	-5.6	0.442963	-5.5	0.419525
-22.896	-0.0231934	-22.852	0.017601	-22.848	0.00378418		-5.5	0.447662	-5.4	0.37265	-5.5	0.432037	-5.4	0.413269
-22.796	-0.0235901	-22.752	0.0129166	-22.748	0.00848389		-5.4	0.439056	-5.3	0.361725	-5.4	0.423431	-5.3	0.402344
-22.696	-0.032959	-22.652	0.00783539	-22.648	0.00378418		-5.3	0.4375	-5.2	0.359375	-5.3	0.412506	-5.2	0.388275
-22.596	-0.0334167	-22.552	0.00025177	-22.548	-0.012085		-5.2	0.428131	-5.1	0.34375	-5.2	0.400787	-5.1	0.378906
-22.496	-0.044281	-22.452	-0.00115204	-22.448	-0.0223999		-5.1	0.425781	-5	0.330475	-5.1	0.392181	-5	0.3703
-22.396	-0.0450745	-22.352	0.00901031	-22.348	-0.0110474		-5	0.419525	-4.9	0.321869	-5	0.390625	-4.9	0.368744
-22.296	-0.0544434	-22.252	0.0156479	-22.248	-0.0157471		-4.9	0.400787	-4.8	0.310944	-4.9	0.381256	-4.8	0.359375
-22.196	-0.0543671	-22.152	0.00682068	-22.148	-0.0147095		-4.8	0.389069	-4.7	0.308594	-4.8	0.37265	-4.7	0.342957
-22.096	-0.052887	-22.052	-0.00662231	-22.048	-0.0188599		-4.7	0.380463	-4.6	0.292969	-4.7	0.361725	-4.6	0.3414
-21.996	-0.0622559	-21.952	-0.00193024	-21.948	-0.0333252		-4.6	0.369537	-4.5	0.289063	-4.6	0.335938	-4.5	0.332031
-21.896	-0.0720825	-21.852	-0.0126343	-21.848	-0.0343628		-4.5	0.360931	-4.4	0.274994	-4.5	0.332031	-4.4	0.323425
-21.796	-0.0642242	-21.752	-0.00388336	-21.748	-0.0255127		-4.4	0.350006	-4.3	0.264069	-4.4	0.316406	-4.3	0.3125
-21.696	-0.0739746	-21.652	-0.013649	-21.648	-0.0274658		-4.3	0.332031	-4.2	0.25235	-4.3	0.300781	-4.2	0.303894
-21.596	-0.0622559	-21.552	-0.00388336	-21.548	-0.0372314		-4.2	0.328125	-4.1	0.243744	-4.2	0.291412	-4.1	0.292969
-21.496	-0.0625763	-21.452	-0.00763702	-21.448	-0.0314941		-4.1	0.321869	-4	0.232819	-4.1	0.282806	-4	0.28125
-21.396	-0.0799103	-21.352	-0.00286865	-21.348	-0.0363159		-4	0.310944	-3.9	0.224213	-4	0.271881	-3.9	0.263275
-21.296	-0.0833588	-21.252	0.000808716	-21.248	-0.0223999		-3.9	0.287506	-3.8	0.213287	-3.9	0.263275	-3.8	0.253113
-21.196	-0.0739899	-21.152	0.0156479	-21.148	-0.0274658		-3.8	0.2789	-3.7	0.210938	-3.8	0.240631	-3.7	0.242188
-21.096	-0.0739136	-21.052	0.0165863	-21.048	-0.0166626		-3.7	0.267975	-3.6	0.192963	-3.7	0.232025	-3.6	0.233582
-20.996	-0.0720215	-20.952	0.017601	-20.948	-0.0255127		-3.6	0.259369	-3.5	0.182037	-3.6	0.2211	-3.5	0.232025
-20.896	-0.07164	-20.852	0.0222931	-20.848	-0.0204468		-3.5	0.248444	-3.4	0.179688	-3.5	0.209381	-3.4	0.222656
-20.796	-0.052887	-20.752	0.0246353	-20.748	-0.0305786		-3.4	0.222656	-3.3	0.173431	-3.4	0.192963	-3.3	0.210938
-20.696	-0.0619354	-20.652	0.0233078	-20.648	-0.03125		-3.3	0.21875	-3.2	0.162506	-3.3	0.182037	-3.2	0.208588
-20.596	-0.0548401	-20.552	0.0207214	-20.548	-0.0325317		-3.2	0.212494	-3.1	0.148438	-3.2	0.173431	-3.1	0.202332
-20.496	-0.064209	-20.452	0.0156479	-20.448	-0.0352783		-3.1	0.210938	-3	0.139069	-3.1	0.162506	-3	0.179688
-20.396	-0.064209	-20.352	0.00588226	-20.348	-0.0352783		-3	0.18985	-2.9	0.128906	-3	0.160156	-2.9	0.171082
-20.296	-0.0637512	-20.252	0.0115128	-20.248	-0.0389404		-2.9	0.178131	-2.8	0.12265	-2.9	0.1539	-2.8	0.171875
-20.196	-0.0505371	-20.152	0.017601	-20.148	-0.0333252		-2.8	0.169525	-2.7	0.121094	-2.8	0.131256	-2.7	0.15155
-20.096	-0.0622559	-20.052	0.00783539	-20.048	-0.0450439		-2.7	0.1586	-2.6	0.121094	-2.7	0.128906	-2.6	0.140625
-19.996	-0.0525513	-19.952	-0.00286865	-19.948	-0.0460815		-2.6	0.142181	-2.5	0.111725	-2.6	0.12265	-2.5	0.138275
-19.896	-0.064209	-19.852	0.00588226	-19.848	-0.0372314		-2.5	0.131256	-2.4	0.103119	-2.5	0.111725	-2.4	0.132019
-19.796	-0.0544434	-19.752	-0.00388336	-19.748	-0.0469971		-2.4	0.113281	-2.3	0.101563	-2.4	0.109375	-2.3	0.130463
-19.696	-0.0646057	-19.652	-0.00856781	-19.648	-0.0618286		-2.3	0.100006	-2.2	0.0804749	-2.3	0.109375	-2.2	0.121094
-19.596	-0.0735168	-19.552	-0.0177841	-19.548	-0.0604248		-2.2	0.0820313	-2.1	0.0898438	-2.2	0.100006	-2.1	0.109375
-19.496	-0.052887	-19.452	-0.00661469	-19.448	-0.0696411		-2.1	0.0718689	-2	0.0718689	-2.1	0.0976563	-2	0.107025
-19.396	-0.0720215	-19.352	-0.0116959	-19.348	-0.0743408		-2	0.0585938	-1.9	0.0820313	-2	0.0914001	-1.9	0.0929565
-19.296	-0.0627136	-19.252	-0.0173264	-19.248	-0.09021		-1.9	0.0492249	-1.8	0.0609436	-1.9	0.0820313	-1.8	0.0914001
-19.196	-0.0837402	-19.152	-0.0351334	-19.148	-0.0958252		-1.8	0.03125	-1.7	0.0703125	-1.8	0.0726624	-1.7	0.0914001
-19.096	-0.0833588	-19.052	-0.0304413	-19.048	-0.100525		-1.7	0.0210876	-1.6	0.0492249	-1.7	0.0703125	-1.6	0.0820313
-18.996	-0.0837402	-18.952	-0.0253677	-18.948	-0.0958252		-1.6	-0.0015564	-1.5	0.0406189	-1.6	0.0640564	-1.5	0.0796814
-18.896	-0.0739136	-18.852	-0.0244293	-18.848	-0.0947876		-1.5	-0.00390625	-1.4	0.0390625	-1.5	0.0625	-1.4	0.0796814
-18.796	-0.0817871	-18.752	-0.0331802	-18.748	-0.103638		-1.4	-0.00390625	-1.3	0.0296936	-1.4	0.0414124	-1.3	0.0734253
-18.696	-0.0696869	-18.652	-0.0284882	-18.648	-0.108337		-1.3	-0.00390625	-1.2	0.0273438	-1.3	0.0328064	-1.2	0.0718689
-18.596	-0.0720215	-18.552	-0.0331802	-18.548	-0.103638		-1.2	0.00546265	-1.1	0.0273438	-1.2	0.03125	-1.1	0.0625
-18.496	-0.0810699	-18.452	-0.0247421	-18.448	-0.0944824		-1.1	0	-1	0.0195313	-1.1	0.0218811	-1	0.0601501
-18.396	-0.0638123	-18.352	-0.0206833	-18.348	-0.0907593		-1	0	-0.900002	0.0195313	-1	0.0195313	-0.900002	0.053894
-18.296	-0.0543671	-18.252	-0.0244293	-18.248	-0.085022		-0.899998	0	-0.799999	0.0195313	-0.899998	0.0101624	-0.799999	0.0406189
-18.196	-0.0520935	-18.152	-0.0284958	-18.148	-0.0907593		-0.799999	0	-0.700001	0.0195313	-0.799999	0.0171814	-0.700001	0.03125
-18.096	-0.0524902	-18.052	-0.0234146	-18.048	-0.0860596		-0.700001	0	-0.600002	0.0195313	-0.700001	0.0195313	-0.600002	0.0289001
-17.996	-0.0423431	-17.952	-0.0284882	-17.948	-0.0907593		-0.599998	0	-0.5	0.0195313	-0.599998	0.0101624	-0.5	0.0343628
-17.896	-0.0427246	-17.852	-0.0234146	-17.848	-0.0860596		-0.5	0.0062561	-0.400002	0.0078125	-0.5	0.0078125	-0.400002	0.0117188
-17.796	-0.0524902	-17.752	-0.0351334	-17.748	-0.0958252		-0.399998	0.0078125	-0.299999	0.0078125	-0.399998	0.0015564	-0.299999	0.0093689
-17.696	-0.0622559	-17.652	-0.044899	-17.648	-0.0958252		-0.299999	0.0078125	-0.200001	0.0015564	-0.299999	0	-0.200001	0.0093689
-17.596	-0.0520325	-17.552	-0.0295029	-17.548	-0.0897217		-0.200001	0.0078125	-0.100002	0	-0.200001	0	-0.100002	0.0210876
-17.496	-0.0505981	-17.452	-0.0341187	-17.448	-0.0949097		-0.0999985	0.0015564	0	0	-0.0999985	0	0	-3.69482e-13
-17.396	-0.064209	-17.352	-0.0351334	-17.348	-0.105591		0	0	0.0999985	0	0	0	0.0999985	0.00311279
-17.296	-0.0540619	-17.252	-0.0402069	-17.248	-0.100525		0.100002	-0.0117188	0.200001	-0.0078125	0.100002	-0.0078125	0.200001	-0.0101624
-17.196	-0.0540619	-17.152	-0.0402069	-17.148	-0.0907593		0.200001	-0.0117188	0.299999	-0.0078125	0.200001	-0.0078125	0.299999	-0.0195313
-17.096	-0.0539703	-17.052	-0.0295105	-17.048	-0.0897217		0.299999	0	0.399998	-0.0078125	0.299999	-0.0078125	0.399998	-0.0218811
-16.996	-0.0333557	-16.952	-0.0378723	-16.948	-0.100891		0.400002	0.0062561	0.5	-0.0078125	0.400002	-0.0078125	0.5	-0.0218811
-16.896	-0.0423279	-16.852	-0.0265427	-16.848	-0.100525		0.5	0.0078125	0.599998	-0.0171814	0.5	-0.0171814	0.599998	-0.0101624
-16.796	-0.0325775	-16.752	-0.026535	-16.748	-0.0907593		0.600002	0.0015564	0.700001	-0.03125	0.600002	-0.03125	0.700001	-0.0101624
-16.696	-0.0224152	-16.652	-0.012085	-16.648	-0.0856934		0.700001	-0.00546265	0.799999	-0.03125	0.700001	-0.0101624	0.799999	-0.0101624
-16.596	-0.00170898	-16.552	-0.0116959	-16.548	-0.0762939		0.799999	-0.00390625	0.899998	-0.03125	0.799999	-0.0289001	0.899998	-0.0164185
-16.496	-0.0110779	-16.452	-0.00700378	-16.448	-0.071228		0.900002	-0.00390625	1	-0.03125	0.900002	-0.03125	1	-0.0179749
-16.396	0.00843811	-16.352	0.00276184	-16.348	-0.0809937		1	-0.00390625	1.1	-0.0429688	1	-0.03125	1.1	-0.0101624
-16.296	0.00845337	-16.252	0.00275421	-16.248	-0.071228		1.1	0.00546265	1.2	-0.0335999	1.1	-0.03125	1.2	-0.0101624
-16.196	0.0158539	-16.152	-0.00388336	-16.148	-0.0762939		1.2	0.0078125	1.3	-0.0406189	1.2	-0.03125	1.3	-0.0101624
-16.096	0.0171204	-16.052	0.011116	-16.048	-0.0600586		1.3	0.0078125	1.4	-0.0335999	1.3	-0.0375061	1.4	-0.0101624
-15.996	0.0467224	-15.952	0.0129089	-15.948	-0.0618286		1.4	-0.0015564	1.5	-0.03125	1.4	-0.0390625	1.5	-0.0101624
-15.896	0.037735	-15.852	0.00276184	-15.848	-0.0614624		1.5	-0.00234985	1.6	-0.0390625	1.5	-0.0273438	1.6	-0.0101624
-15.796	0.037735	-15.752	0.00276184	-15.748	-0.0419312		1.6	0	1.7	-0.0390625	1.6	-0.0210876	1.7	0.0015564
-15.696	0.0475006	-15.652	0.0125275	-15.648	-0.0321655		1.7	0	1.8	-0.0390625	1.7	-0.0195313	1.8	0.0015564
-15.596	0.0569	-15.552	0.017601	-15.548	-0.0372314		1.8	0.0062561	1.9	-0.0390625	1.8	-0.0195313	1.9	0.0015564
-15.496	0.0471191	-15.452	0.00783539	-15.448	-0.0255127		1.9	0.0078125	2	-0.0390625	1.9	-0.0195313	2	0.0015564
-15.396	0.0471191	-15.352	0.00783539	-15.348	-0.0255127		2	0.0078125	2.1	-0.0390625	2	-0.0195313	2.1	0.0015564
-15.296	0.0369568	-15.252	0.00315094	-15.248	-0.0305786		2.1	0.0078125	2.2	-0.0390625	2.1	-0.0195313	2.2	0.0015564
-15.196	0.0381317	-15.152	-0.00231934	-15.148	-0.0251465		2.2	0.0078125	2.3	-0.0390625	2.2	-0.0195313	2.3	-0.0101624
-15.096	0.0471191	-15.052	0.00783539	-15.048	-0.0157471		2.3	0.0078125	2.4	-0.0390625	2.3	-0.0195313	2.4	0.0015564
-14.996	0.0568848	-14.952	0.00783539	-14.948	-0.0255127		2.4	0.0078125	2.5	-0.0390625	2.4	-0.0195313	2.5	-0.0078125
-14.896	0.0568848	-14.852	0.00783539	-14.848	-0.0157471		2.5	0.0078125	2.6	-0.0390625	2.5	-0.0195313	2.6	-0.000793457
-14.796	0.045166	-14.752	0.00588226	-14.748	-0.0255127		2.6	0.0078125	2.7	-0.0390625	2.6	-0.0195313	2.7	0.0015564
-14.696	0.0573578	-14.652	0.0115051	-14.648	-0.00964355		2.7	0.0171814	2.8	-0.0390625	2.7	-0.0195313	2.8	0.0015564
-14.596	0.0685425	-14.552	0.00689697	-14.548	-0.00506592		2.8	0.0195313	2.9	-0.0390625	2.8	-0.0195313	2.9	-0.0078125
-14.496	0.0666504	-14.452	0.00588226	-14.448	0.00378418		2.9	0.0195313	3	-0.0390625	2.9	-0.0195313	3	-0.000793457
-14.396	0.0568848	-14.352	0.00588226	-14.348	0.00378418		3	0.0195313	3.1	-0.0390625	3	-0.0195313	3.1	0.0015564
-14.296	0.056488	-14.252	0.00119781	-14.248	-0.00128174		3.1	0.0257874	3.2	-0.03125	3.1	-0.0117188	3.2	0.0015564
-14.196	0.0475159	-14.152	0.0105667	-14.148	-0.000915527		3.2	0.0273438	3.3	-0.03125	3.2	-0.0117188	3.3	0.0015564
-14.096	0.0467224	-14.052	0.00119019	-14.048	0.00848389		3.3	0.0273438	3.4	-0.03125	3.3	-0.0117188	3.4	0.0015564
-13.996	0.0471191	-13.952	-0.00388336	-13.948	-0.00598145		3.4	0.0273438	3.5	-0.03125	3.4	-0.0117188	3.5	0.0015564
-13.896	0.0373535	-13.852	-0.013649	-13.848	-0.00598145		3.5	0.0273438	3.6	-0.03125	3.5	-0.0195313	3.6	0.0015564
-13.796	0.0368958	-13.752	-0.0192795	-13.748	-0.00231934		3.6	0.0273438	3.7	-0.03125	3.6	-0.0117188	3.7	0.0093689
-13.696	0.025238	-13.652	-0.0280991	-13.648	-0.0130005		3.7	0.0273438	3.8	-0.03125	3.7	-0.0195313	3.8	0.0093689
-13.596	0.00617981	-13.552	-0.0439606	-13.548	-0.0166626		3.8	0.015625	3.9	-0.03125	3.8	-0.0179749	3.9	-3.69482e-13
-13.496	0.00610352	-13.452	-0.0331802	-13.448	-0.0157471		3.9	0.0249939	4	-0.03125	3.9	-0.0273438	4	0.0093689
-13.396	0.0158691	-13.352	-0.0331802	-13.348	-0.00598145		4	0.0273438	4.1	-0.03125	4	-0.0273438	4.1	0.0093689
-13.296	0.0154724	-13.252	-0.0280991	-13.248	-0.0110474		4.1	0.0273438	4.2	-0.03125	4.1	-0.0273438	4.2	0.0093689
-13.196	0.00805664	-13.152	-0.0331802	-13.148	-0.0157471		4.2	0.0273438	4.3	-0.03125	4.2	-0.0273438	4.3	0.0093689
-13.096	0.00765991	-13.052	-0.0280991	-13.048	-0.020813		4.3	0.0273438	4.4	-0.03125	4.3	-0.0273438	4.4	0.0093689
-12.996	-0.00131226	-12.952	-0.0284958	-12.948	-0.0302124		4.4	0.0273438	4.5	-0.0328064	4.4	-0.0210876	4.5	0.0093689
-12.896	0.00805664	-12.852	-0.0331802	-12.848	-0.0157471		4.5	0.0335999	4.6	-0.03125	4.5	-0.0195313	4.6	0.0093689
-12.796	0.00845337	-12.752	-0.0187302	-12.748	-0.000915527		4.6	0.0351563	4.7	-0.03125	4.6	-0.0257874	4.7	0.0093689
-12.696	0.0275269	-12.652	-0.00482178	-12.648	0.00274658		4.7	0.0351563	4.8	-0.03125	4.7	-0.0273438	4.8	0.0093689
-12.596	0.0253143	-12.552	-0.0193558	-12.548	-0.00219727		4.8	0.0351563	4.9	-0.03125	4.8	-0.0390625	4.9	0.0093689
-12.496	0.0178223	-12.452	-0.0116959	-12.448	0.00378418		4.9	0.0351563	5	-0.03125	4.9	-0.0390625	5	0.0093689
-12.396	0.00765991	-12.352	-0.00661469	-12.348	-0.0110474		5	0.0351563	5.1	-0.03125	5	-0.0390625	5.1	0.0093689
-12.296	-0.00366211	-12.252	-0.0116959	-12.248	-0.00598145		5.1	0.0351563	5.2	-0.0218811	5.1	-0.0390625	5.2	0.0093689
-12.196	0.00650024	-12.152	-0.00701141	-12.148	-0.0106812		5.2	0.0351563	5.3	-0.0195313	5.2	-0.0484314	5.3	0.0093689
-12.096	0.0170288	-12.052	-0.00154114	-12.048	-0.00439453		5.3	0.0273438	5.4	-0.0195313	5.3	-0.0507813	5.4	0.0093689
-11.996	0.00845337	-11.952	-0.016777	-11.948	-0.00872803		5.4	0.0273438	5.5	-0.0195313	5.4	-0.0414124	5.5	0.0093689
-11.896	0.00837708	-11.852	0.00182343	-11.848	0.00976563		5.5	0.0093689	5.6	-0.0195313	5.5	-0.0390625	5.6	0.0093689
-11.796	0.0256348	-11.752	0.0156479	-11.748	0.0135498		5.6	0.0140686	5.7	-0.0195313	5.6	-0.0484314	5.7	-0.00234985
-11.696	0.025238	-11.652	-0.00075531	-11.648	0.00848389		5.7	0.015625	5.8	-0.0195313	5.7	-0.0507813	5.8	-0.00234985
-11.596	0.00650024	-11.552	0.0105667	-11.548	0.0186157		5.8	0.0093689	5.9	-0.0195313	5.8	-0.0585938	5.9	-0.00234985
-11.496	0.0260925	-11.452	0.0115128	-11.448	0.0294189		5.9	0.0078125	6	-0.03125	5.9	-0.0585938	6	-0.00234985
-11.396	0.0373535	-11.352	0.017601	-11.348	0.0447998		6	0.0140686	6.1	-0.03125	6	-0.0585938	6.1	-0.0101624
-11.296	0.0373535	-11.252	0.0273666	-11.248	0.0447998		6.1	0.0078125	6.2	-0.03125	6.1	-0.0703125	6.2	-0.0101624
-11.196	0.0279846	-11.152	0.0222855	-11.148	0.0498657		6.2	0.0078125	6.3	-0.03125	6.2	-0.0703125	6.3	-0.0101624
-11.096	0.0271912	-11.052	0.0324478	-11.048	0.0494995		6.3	0.00546265	6.4	-0.03125	6.3	-0.0703125	6.4	-0.0101624
-10.996	0.0275879	-10.952	0.0273666	-10.948	0.0545654		6.4	0.0078125	6.5	-0.0249939	6.4	-0.0820313	6.5	-0.0101624
-10.896	0.0255737	-10.852	0.0264282	-10.848	0.0535278		6.5	0.0078125	6.6	-0.0234375	6.5	-0.0898438	6.6	-0.0164185
-10.796	0.0256348	-10.752	0.0351791	-10.748	0.0623779		6.6	0.0078125	6.7	-0.0234375	6.6	-0.0898438	6.7	-0.0179749
-10.696	0.0253143	-10.652	0.0411911	-10.648	0.0700684		6.7	-0.0015564	6.8	-0.0117188	6.7	-0.0898438	6.8	-0.0179749
-10.596	0.0178223	-10.552	0.0390854	-10.548	0.0662842		6.8	-0.00390625	6.9	-0.0117188	6.8	-0.0898438	6.9	-0.0179749
-10.496	0.0275879	-10.452	0.0390854	-10.448	0.0662842		6.9	-0.00390625	7	-0.0117188	6.9	-0.0898438	7	-0.0179749
-10.396	0.018219	-10.352	0.0633011	-10.348	0.069397		7	0.0078125	7.1	0.00546265	7	-0.0898438	7.1	-0.0101624
-10.296	0.0373535	-10.252	0.0683823	-10.248	0.0740967		7.1	0.0078125	7.2	-0.0093689	7.1	-0.101563	7.2	-0.0195313
-10.196	0.0369568	-10.152	0.0617371	-10.148	0.0690308		7.2	0.0078125	7.3	-0.0117188	7.2	-0.0898438	7.3	-0.0296936
-10.096	0.0275879	-10.052	0.0664291	-10.048	0.0740967		7.3	-0.0101624	7.4	-0.00234985	7.3	-0.0898438	7.4	-0.0296936
-9.996	0.0275269	-9.952	0.0654907	-9.948	0.0730591		7.4	-0.00546265	7.5	-0.0093689	7.4	-0.101563	7.5	-0.0296936
-9.896	0.0256348	-9.852	0.0742416	-9.848	0.0623779		7.5	-0.0101624	7.6	-0.0117188	7.5	-0.101563	7.6	-0.0390625
-9.796	0.03508	-9.752	0.0607224	-9.748	0.0681152		7.6	-0.0234375	7.7	-0.0117188	7.6	-0.107819	7.7	-0.0414124
-9.696	0.0271912	-9.652	0.0617447	-9.648	0.0494995		7.7	-0.0234375	7.8	-0.0117188	7.7	-0.109375	7.8	-0.0414124
-9.596	0.0197754	-9.552	0.0566635	-9.548	0.0447998		7.8	-0.03125	7.9	-0.0117188	7.8	-0.109375	7.9	-0.0414124
-9.496	0.029541	-9.452	0.0683823	-9.448	0.0545654		7.9	-0.03125	8	-0.0117188	7.9	-0.117188	8	-0.0531311
-9.396	0.0389099	-9.352	0.0636978	-9.348	0.0397339		8	-0.03125	8.1	-0.0117188	8	-0.128906	8.1	-0.0531311
-9.296	0.0177612	-9.252	0.0674438	-9.248	0.0437622		8.1	-0.03125	8.2	-0.0117188	8.1	-0.128906	8.2	-0.0414124
-9.196	0.025238	-9.152	0.0617447	-9.148	0.0280153		8.2	-0.0429688	8.3	-0.0296936	8.2	-0.136719	8.3	-0.0531311
-9.096	0.0158691	-9.052	0.0664291	-9.048	0.0428465		8.3	-0.0429688	8.4	-0.03125	8.3	-0.148438	8.4	-0.0531311
-8.996	0.0158691	-8.952	0.0664291	-8.948	0.0545654		8.4	-0.0523376	8.5	-0.0390625	8.4	-0.148438	8.5	-0.0671997
-8.896	0.0158691	-8.852	0.0664291	-8.848	0.0643311		8.5	-0.0546875	8.6	-0.0390625	8.5	-0.148438	8.6	-0.0687561
-8.796	0.0256348	-8.752	0.0761948	-8.748	0.0545654		8.6	-0.0625	8.7	-0.0390625	8.6	-0.160156	8.7	-0.0687561
-8.696	0.0275879	-8.652	0.0761948	-8.648	0.0643311		8.7	-0.0648499	8.8	-0.0507813	8.7	-0.167969	8.8	-0.0687561
-8.596	0.0272065	-8.552	0.0832214	-8.548	0.0592651		8.8	-0.0625	8.9	-0.0507813	8.8	-0.177338	8.9	-0.0687561
-8.496	0.0174255	-8.452	0.0715103	-8.448	0.0494995		8.9	-0.0625	9	-0.0507813	8.9	-0.179688	9	-0.0687561
-8.396	-0.00170898	-8.352	0.0566635	-8.348	0.0545654		9	-0.0718689	9.1	-0.0390625	9	-0.179688	9.1	-0.0492249
-8.296	-0.00210571	-8.252	0.0519791	-8.248	0.0397339		9.1	-0.0648499	9.2	-0.0390625	9.1	-0.179688	9.2	-0.0414124
-8.196	-0.0235901	-8.152	0.0519791	-8.148	0.00848389		9.2	-0.0718689	9.3	-0.03125	9.2	-0.191406	9.3	-0.0296936
-8.096	-0.0134277	-8.052	0.0371323	-8.048	-0.0157471		9.3	-0.0648499	9.4	-0.0195313	9.3	-0.179688	9.4	-0.0218811
-7.99599	-0.0243835	-7.952	0.0230713	-7.948	-0.0309448		9.4	-0.0601501	9.5	-0.03125	9.4	-0.171875	9.5	0.0093689
-7.896	-0.0524902	-7.852	0.00783539	-7.848	-0.0548096		9.5	-0.0742188	9.6	-0.0195313	9.5	-0.148438	9.6	0.0015564
-7.796	-0.0435791	-7.752	0.0268173	-7.748	-0.0562134		9.6	-0.0625	9.7	0	9.6	-0.148438	9.7	-0.0390625
-7.696	-0.0650024	-7.652	0.00627136	-7.648	-0.0864258		9.7	-0.0625	9.8	-0.0406189	9.7	-0.171875	9.8	-0.111725
-7.596	-0.0747681	-7.552	0.0179977	-7.548	-0.105957		9.8	-0.0820313	9.9	-0.0820313	9.8	-0.191406	9.9	-0.150787
-7.49599	-0.104065	-7.452	-0.00153351	-7.448	-0.125488		9.9	-0.0742188	10	-0.132813	9.9	-0.21875	10	-0.213287
-7.396	-0.101715	-7.352	-0.0163879	-7.348	-0.139954		10	-0.139069	10.1	-0.171875	10	-0.269531	10.1	-0.2836
-7.296	-0.111145	-7.252	-0.0614624	-7.248	-0.145691		10.1	-0.179688	10.2	-0.191406	10.1	-0.320313	10.2	-0.336731
-7.196	-0.0935059	-7.152	-0.0741959	-7.148	-0.136841		10.2	-0.242188	10.3	-0.242188	10.2	-0.351563	10.3	-0.389069
-7.096	-0.0935059	-7.052	-0.183571	-7.048	-0.136841		10.3	-0.292969	10.4	-0.3125	10.3	-0.378906	10.4	-0.517975
-6.99599	-0.0540466	-6.952	-0.14959	-6.948	-0.131775		10.4	-0.3414	10.5	-0.435944	10.4	-0.475006	10.5	-0.607819
-6.896	-0.0337372	-6.852	-0.149979	-6.848	-0.111877		10.5	-0.441406	10.6	-0.489838	10.5	-0.558594	10.6	-0.640625
-6.796	0.0244751	-6.752	-0.127327	-6.748	-0.113037		10.6	-0.53125	10.7	-0.5	10.6	-0.587494	10.7	-0.650787
-6.696	-0.0848389	-6.652	-0.153732	-6.648	-0.125671		10.7	-0.549225	10.8	-0.492188	10.7	-0.597656	10.8	-0.611725
-6.596	-0.0883636	-6.552	-0.104118	-6.548	-0.0737305		10.8	-0.509369	10.9	-0.549225	10.8	-0.539063	10.9	-0.541412
-6.49599	0.026413	-6.452	-0.0882568	-6.448	-0.0603027		10.9	-0.492188	11	-0.457031	10.9	-0.507813	11	-0.572662
-6.396	-0.0908356	-6.352	-0.122406	-6.348	-0.0652466		11	-0.433594	11.1	-0.349213	11	-0.480469	11.1	-0.688293
-6.296	-0.0942078	-6.252	-0.12365	-6.248	-0.0561523		11.1	-0.3125	11.2	0.359375	11.1	-0.649994	11.2	0.149994
-6.196	-0.129837	-6.152	-0.12146	-6.148	-0.064209		11.2	-0.171875	11.3	2.35312	11.2	-0.131256	11.3	1.54297
-6.096	-0.100922	-6.052	-0.128105	-6.048	-0.039978		11.3	0.1875	11.4	4.66016	11.3	1	11.4	3.7789
-5.99599	-0.0907593	-5.952	-0.0531006	-5.948	-0.0446167		11.4	0.578125	11.5	7.53125	11.4	2.43985	11.5	6.06796
-5.896	-0.100525	-5.852	-0.0628662	-5.848	-0.0153198		11.5	0.942963	11.6	10.0414	11.5	4.09766	11.6	8.22186
-5.796	-0.0715485	-5.752	-0.0392685	-5.748	-0.0115967		11.6	1.27969	11.7	12.6	11.6	5.77109	11.7	10.0234
-5.696	-0.0891876	-5.652	-0.0343552	-5.648	0.0147095		11.7	1.61954	11.8	14.65	11.7	7.48047	11.8	11.6891
-5.596	-0.0524902	-5.552	0.00783539	-5.548	0.0428467		11.8	1.97031	11.9	16.6313	11.8	8.77969	11.9	13.2813
-5.49599	-0.00294495	-5.452	-0.00911713	-5.448	0.0187988		11.9	2.28906	12	18.482	11.9	10.0586	12	14.6516
-5.396	-0.0531769	-5.352	0.0013504	-5.348	0.0395508		12	2.54688	12.1	20.082	12	11.0523	12.1	15.8867
-5.296	-0.0110779	-5.252	0.0203323	-5.248	0.069397		12.1	2.76953	12.2	21.7016	12.1	12.0898	12.2	16.9211
-5.196	0.0166473	-5.152	0.0465088	-5.148	0.0646973		12.2	2.95703	12.3	23.1094	12.2	12.9023	12.3	17.9414
-5.096	0.0569763	-5.052	0.0575943	-5.048	0.0946045		12.3	3.16797	12.4	24.5195	12.3	13.8031	12.4	18.9273
-4.99599	0.0579681	-4.952	0.0580673	-4.948	0.074646		12.4	3.37891	12.5	25.7125	12.4	14.6016	12.5	19.7922
-4.896	0.0462494	-4.852	0.0678329	-4.848	0.0609741		12.5	3.57813	12.6	26.8398	12.5	15.3594	12.6	20.6094
-4.796	0.0550232	-4.752	0.0361099	-4.748	0.0340576		12.6	3.76016	12.7	27.9828	12.6	15.9742	12.7	21.343
-4.696	0.0763245	-4.652	0.0069046	-4.648	0.0438232		12.7	3.92578	12.8	29.0703	12.7	16.6328	12.8	22.082
-4.596	0.06633	-4.552	0.0216675	-4.548	0.0387573		12.8	4.08594	12.9	30.0977	12.8	17.2328	12.9	22.8039
-4.49599	0.056015	-4.452	-0.00247192	-4.448	0.0316772		12.9	4.26563	13	30.9937	12.9	17.8648	13	23.5234
-4.396	0.0256348	-4.352	-0.0234146	-4.348	0.0428467		13	4.41953	13.1	31.9242	13	18.4531	13.1	24.1461
-4.296	0.0362549	-4.252	-0.0150528	-4.248	0.0344849		13.1	4.56876	13.2	32.7031	13.1	18.9711	13.2	24.6852
-4.196	0.0471039	-4.152	-0.00193024	-4.148	0.0447998		13.2	4.73203	13.3	33.5156	13.2	19.4453	13.3	25.2031
-4.096	0.087677	-4.052	-0.0173187	-4.048	0.0386963		13.3	4.86328	13.4	34.2797	13.3	19.893	13.4	25.7227
-3.99599	0.0569763	-3.952	-0.024437	-3.948	0.0145264		13.4	4.99063	13.5	35.0039	13.4	20.3844	13.5	26.1945
-3.896	0.0275726	-3.852	-0.0331802	-3.848	0.0350342		13.5	5.11719	13.6	35.7305	13.5	20.8047	13.6	26.7047
-3.796	0.0380554	-3.752	-0.0247421	-3.748	0.0441895		13.6	5.25391	13.7	36.3734	13.6	21.2367	13.7	27.1563
-3.696	0.0448456	-3.652	-0.017395	-3.648	0.0485229		13.7	5.36328	13.8	36.9688	13.7	21.5938	13.8	27.6187
-3.596	0.0270996	-3.552	-0.0192719	-3.548	0.0485229		13.8	5.48438	13.9	37.5328	13.8	21.9594	13.9	28.0797
-3.49599	-0.00601196	-3.452	-0.0495911	-3.448	0.0377808		13.9	5.56876	14	38.0883	13.9	22.3242	14	28.5406
-3.396	-0.0137482	-3.352	-0.0584183	-3.348	0.0290527		14	5.68594	14.1	38.6891	14	22.6664	14.1	28.9391
-3.296	-0.0310974	-3.252	-0.0946655	-3.248	0.0438232		14.1	5.81406	14.2	39.2406	14.1	23.0328	14.2	29.3164
-3.196	-0.0442963	-3.152	-0.0675583	-3.148	0.0772705		14.2	5.91406	14.3	39.7437	14.2	23.3906	14.3	29.7023
-3.096	-0.0454559	-3.052	-0.0445099	-3.048	0.0619507		14.3	5.99844	14.4	40.2211	14.3	23.7211	14.4	30.0273
-2.99599	-0.0524139	-2.952	-0.0615387	-2.948	0.0341187		14.4	6.0914	14.5	40.6703	14.4	24.0195	14.5	30.375
-2.896	-0.0603027	-2.852	-0.0820084	-2.848	0.0369873		14.5	6.15469	14.6	41.125	14.5	24.2953	14.6	30.6867
-2.796	-0.071228	-2.752	-0.0628738	-2.748	0.0568848		14.6	6.21484	14.7	41.5586	14.6	24.5938	14.7	31.0117
-2.696	-0.0626526	-2.652	-0.0378647	-2.648	0.0612183		14.7	6.27344	14.8	41.9359	14.7	24.8945	14.8	31.3125
-2.596	-0.0826416	-2.552	-0.0317688	-2.548	0.0355835		14.8	6.32266	14.9	42.2555	14.8	25.1602	14.9	31.6047
-2.49599	-0.124374	-2.452	-0.0284958	-2.448	0.0088501		14.9	6.34219	15	42.575	14.9	25.4453	15	31.8633
-2.396	-0.0942841	-2.352	0.00627136	-2.348	-0.0161743		15	6.36563	15.1	42.8383	15	25.6625	15.1	32.0898
-2.296	-0.122787	-2.252	0.017601	-2.248	-0.0665283		15.1	6.36328	15.2	43.1508	15.1	25.8461	15.2	32.3609
-2.196	-0.104523	-2.152	0.0416641	-2.148	-0.0515137		15.2	6.3461	15.3	43.5406	15.2	26.0977	15.3	32.6539
-2.096	-0.117325	-2.052	0.00705719	-2.048	-0.036438		15.3	6.35001	15.4	43.65	15.3	26.3453	15.4	32.4734
-1.99599	-0.123566	-1.952	-0.030838	-1.948	-0.0161133		15.4	6.20859	15.5	43.6578	15.4	26.157	15.5	32.9352
-1.896	-0.115067	-1.852	-0.0477905	-1.848	-0.022644		15.5	6.12735	15.6	44.3508	15.5	26.5883	15.6	33.9719
-1.796	-0.143127	-1.752	-0.0425568	-1.748	-0.0258789		15.6	6.52344	15.7	45.2937	15.6	27.3258	15.7	34.4547
-1.696	-0.143585	-1.652	-0.0481796	-1.648	-0.0300903		15.7	6.91251	15.8	43.1773	15.7	27.6148	15.8	29.5742
-1.596	-0.135223	-1.552	-0.051384	-1.548	-0.0561523		15.8	6.01407	15.9	36.2398	15.8	23.7172	15.9	22.1344
-1.49599	-0.131866	-1.452	-0.0872421	-1.448	-0.0925293		15.9	4.3875	16	28.8844	15.9	17.5859	16	15.1211
-1.396	-0.123199	-1.352	-0.0964661	-1.348	-0.120483		16	3.30704	16.1	22.1883	16	12.1508	16.1	9.45703
-1.296	-0.124435	-1.252	-0.121231	-1.248	-0.15625		16.1	2.42813	16.2	16.9016	16.1	8.06328	16.2	5.62811
-1.196	-0.143112	-1.152	-0.093338	-1.148	-0.156799		16.2	1.7961	16.3	13.7234	16.2	5.33829	16.3	3.35156
-1.096	-0.162247	-1.052	-0.0984116	-1.048	-0.161438		16.3	1.47969	16.4	11.9125	16.3	3.68204	16.4	2.01172
-0.995995	-0.161942	-0.951996	-0.0927124	-0.947998	-0.176941		16.4	1.19687	16.5	10.7758	16.4	2.64766	16.5	1.43047
-0.895996	-0.16571	-0.851997	-0.0537262	-0.848	-0.19635		16.5	0.974213	16.6	10.2609	16.5	2.03047	16.6	0.938278
-0.795998	-0.164215	-0.751999	-0.0573959	-0.748001	-0.2005		16.6	0.775787	16.7	9.8289	16.6	1.6414	16.7	0.574219
-0.695999	-0.184204	-0.652	-0.0532532	-0.648003	-0.21637		16.7	0.607025	16.8	9.48515	16.7	1.38046	16.8	0.28125
-0.596001	-0.223099	-0.552002	-0.0709152	-0.547997	-0.212402		16.8	0.453903	16.9	9.19218	16.8	1.17734	16.9	0.143738
-0.495995	-0.223206	-0.451996	0.0179901	-0.447998	-0.135254		16.9	0.313278	17	8.98984	16.9	0.974213	17	-0.0187531
-0.395996	-0.233337	-0.351997	0.126579	-0.348	0.0842285		17	0.219528	17.1	8.83749	17	0.81015	17.1	-0.1586
-0.295998	-0.237961	-0.251999	0.280258	-0.248001	-0.0674438		17.1	0.125778	17.2	8.72421	17.1	0.649994	17.2	-0.275009
-0.195999	-0.441086	-0.152	0.188461	-0.148003	-0.243225		17.2	0.0335999	17.3	8.57735	17.2	0.528122	17.3	-0.399231
-0.0960007	-0.587326	-0.052002	0.0506439	-0.0479965	-0.457031		17.3	-0.0343781	17.4	8.48593	17.3	0.452347	17.4	-0.491409
0.00400543	-0.711639	0.0480042	-0.0288086	0.052002	-0.680298		17.4	-0.101563	17.5	8.36874	17.4	0.382034	17.5	-0.581253
0.104004	-0.78302	0.148003	-0.0634155	0.152	-0.827332		17.5	-0.163284	17.6	8.30937	17.5	0.293747	17.6	-0.605469
0.204002	-0.823029	0.248001	-0.0980988	0.251999	-0.911743		17.6	-0.214844	17.7	8.23593	17.6	0.211716	17.7	-0.667969
0.304001	-0.913574	0.348	-0.124115	0.351997	-0.956055		17.7	-0.263275	17.8	8.17891	17.7	0.155472	17.8	-0.714066
0.403999	-0.896454	0.447998	-0.0516205	0.452003	-1.177		17.8	-0.314056	17.9	8.11015	17.8	0.119537	17.9	-0.782822
0.504005	-0.893524	0.548004	-0.113647	0.552002	-1.11694		17.9	-0.350784	18	8.06172	17.9	0.0828094	18	-0.849228
0.604004	-0.976471	0.648003	-0.306534	0.652	-1.18182		18	-0.390625	18.1	8.02266	18	0.0242157	18.1	-0.900009
0.704002	-0.744507	0.748001	-0.218414	0.751999	-0.951599		18.1	-0.419525	18.2	7.98282	18.1	-0.0460968	18.2	-0.914063
0.804001	-0.58374	0.848	-0.222633	0.851997	-0.816528		18.2	-0.470306	18.3	7.92891	18.2	-0.0656281	18.3	-0.956253
0.903999	-0.440155	0.947998	0.074707	0.952003	-0.463501		18.3	-0.484375	18.4	7.89375	18.3	-0.100784	18.4	-0.986725
1.00401	-0.318298	1.048	0.224709	1.052	-0.224792		18.4	-0.519531	18.5	7.87344	18.4	-0.132813	18.5	-1.00781
1.104	-0.246796	1.148	0.338379	1.152	-0.0377197		18.5	-0.540619	18.6	7.85234	18.5	-0.163284	18.6	-1.04454
1.204	-0.18811	1.248	0.448692	1.252	0.131287		18.6	-0.571869	18.7	7.85625	18.6	-0.212494	18.7	-1.05859
1.304	-0.137726	1.348	0.524086	1.352	0.227783		18.7	-0.582031	18.8	7.86563	18.7	-0.229691	18.8	-1.06017
1.404	-0.107727	1.448	0.595024	1.452	0.336548		18.8	-0.604691	18.9	7.86797	18.8	-0.267181	18.9	-1.09142
1.50401	-0.0678101	1.548	0.661972	1.552	0.4375		18.9	-0.617188	19	7.85625	18.9	-0.2789	19	-1.10547
1.604	-0.0166321	1.648	0.73893	1.652	0.532471		19	-0.642181	19.1	7.85391	19	-0.286713	19.1	-1.11954
1.704	0.021637	1.748	0.778381	1.752	0.619934		19.1	-0.664063	19.2	7.85234	19.1	-0.311722	19.2	-1.12657
1.804	0.0232239	1.848	0.804947	1.852	0.626587		19.2	-0.692963	19.3	7.86172	19.2	-0.324219	19.3	-1.13516
1.904	0.0532227	1.948	0.823151	1.952	0.657227		19.3	-0.705475	19.4	7.88126	19.3	-0.358597	19.4	-1.15234
2.00401	0.0318909	2.048	0.83284	2.052	0.686584		19.4	-0.7164	19.5	7.89297	19.4	-0.376556	19.5	-1.17188
2.104	0.0357056	2.148	0.833855	2.152	0.699219		19.5	-0.728119	19.6	7.89531	19.5	-0.394531	19.6	-1.19141
2.204	0.0348511	2.248	0.815727	2.252	0.717346		19.6	-0.736725	19.7	7.9086	19.6	-0.396088	19.7	-1.22266
2.304	0.0151062	2.348	0.803146	2.352	0.696777		19.7	-0.74765	19.8	7.92813	19.7	-0.386719	19.8	-1.23595
2.404	0.0181274	2.448	0.839714	2.452	0.744202		19.8	-0.773438	19.9	7.93047	19.8	-0.392181	19.9	-1.27344
2.50401	0.0336914	2.548	0.832916	2.552	0.756836		19.9	-0.777344	20	7.92578	19.9	-0.389847	20	-1.27734
2.604	-0.00750732	2.648	0.842758	2.652	0.768433		20	-0.786713	20.1	7.94766	20	-0.407806	20.1	-1.27969
2.704	-0.00491333	2.748	0.830727	2.752	0.772705		20.1	-0.806244	20.2	7.97343	20.1	-0.407806	20.2	-1.28125
2.804	-0.00384521	2.848	0.83213	2.852	0.777161		20.2	-0.808594	20.3	7.98438	20.2	-0.417969	20.3	-1.28751
2.904	0.013916	2.948	0.851585	2.952	0.798706		20.3	-0.829681	20.4	8.00235	20.3	-0.417969	20.4	-1.30469
3.00401	0.00524902	3.048	0.854942	3.052	0.822693		20.4	-0.828125	20.5	8.04297	20.4	-0.4039	20.5	-1.32031
3.104	0.0533752	3.148	0.866035	3.152	0.842834		20.5	-0.828125	20.6	8.10001	20.5	-0.386719	20.6	-1.32031
3.204	0.0650635	3.248	0.897285	3.252	0.874084		20.6	-0.8461	20.7	8.12968	20.6	-0.399994	20.7	-1.32031
3.304	0.0873413	3.348	0.908623	3.352	0.903809		20.7	-0.864838	20.8	8.15625	20.7	-0.399994	20.8	-1.29376
3.404	0.106079	3.448	0.91877	3.452	0.934631		20.8	-0.876556	20.9	8.17188	20.8	-0.390625	20.9	-1.30078
3.50401	0.115723	3.548	0.928619	3.552	0.954102		20.9	-0.892975	21	8.18594	20.9	-0.392181	21	-1.30313
3.604	0.124908	3.648	0.972832	3.652	0.95874		21	-0.915619	21.1	8.21172	21	-0.402344	21.1	-1.28906
3.704	0.156799	3.748	0.978386	3.752	0.994202		21.1	-0.919525	21.2	8.25781	21.1	-0.398438	21.2	-1.26563
3.804	0.135406	3.848	0.998856	3.852	1.005		21.2	-0.929688	21.3	8.27188	21.2	-0.407806	21.3	-1.27969
3.904	0.118622	3.948	0.998459	3.952	1.01514		21.3	-0.946869	21.4	8.29922	21.3	-0.407806	21.4	-1.29141
4.00401	0.157593	4.048	1.019	4.052	1.0434		21.4	-0.949219	21.5	8.32266	21.4	-0.4039	21.5	-1.27344
4.104	0.186584	4.148	1.03283	4.152	1.08813		21.5	-0.960938	21.6	8.35156	21.5	-0.390625	21.6	-1.27188
4.204	0.197021	4.248	1.06276	4.252	1.09924		21.6	-0.96875	21.7	8.34219	21.6	-0.402344	21.7	-1.25391
4.304	0.204224	4.348	1.09236	4.352	1.1087		21.7	-0.96875	21.8	8.34219	21.7	-0.392181	21.8	-1.23672
4.404	0.218506	4.448	1.11159	4.452	1.12854		21.8	-0.976563	21.9	8.36328	21.8	-0.402344	21.9	-1.2211
4.50401	0.226807	4.548	1.12698	4.552	1.15417		21.9	-0.976563	22	8.36563	21.9	-0.386719	22	-1.20547
4.604	0.245544	4.648	1.16838	4.652	1.18304		22	-0.988281	22.1	8.40079	22	-0.37265	22.1	-1.20313
4.704	0.248291	4.748	1.19729	4.752	1.22449		22.1	-0.989838	22.2	8.41251	22.1	-0.376556	22.2	-1.19376
4.804	0.276733	4.848	1.19675	4.852	1.24457		22.2	-0.99765	22.3	8.43359	22.2	-0.361725	22.3	-1.19531
4.904	0.285492	4.948	1.2158	4.952	1.29382		22.3	-1.00781	22.4	8.43985	22.3	-0.364838	22.4	-1.19531
5.00401	0.298584	5.048	1.24245	5.052	1.31805		22.4	-1.01016	22.5	8.45938	22.4	-0.364838	22.5	-1.18594
5.104	0.294403	5.148	1.24651	5.152	1.32367		22.5	-1.01563	22.6	8.48593	22.5	-0.363281	22.6	-1.16641
5.204	0.287354	5.248	1.25588	5.252	1.3241		22.6	-1.03047	22.7	8.50235	22.6	-0.361725	22.7	-1.14688
5.304	0.338135	5.348	1.27737	5.352	1.36316		22.7	-1.03906	22.8	8.53125	22.7	-0.353119	22.8	-1.14688
5.404	0.355804	5.448	1.31737	5.452	1.41492		22.8	-1.05859	22.9	8.57657	22.8	-0.364838	22.9	-1.12735
5.50401	0.39859	5.548	1.34674	5.552	1.45398		22.9	-1.05859	23	8.58984	22.9	-0.357025	23	-1.11328
5.604	0.415497	5.648	1.37737	5.652	1.49359		23	-1.06876	23.1	8.61797	23	-0.353912	23.1	-1.0961
5.704	0.425964	5.748	1.3858	5.752	1.50275		23.1	-1.06953	23.2	8.65625	23.1	-0.353119	23.2	-1.08438
5.804	0.445648	5.848	1.40526	5.852	1.52234		23.2	-1.08047	23.3	8.67969	23.2	-0.34375	23.3	-1.07657
5.904	0.476807	5.948	1.46682	5.952	1.55457		23.3	-1.07968	23.4	8.69922	23.3	-0.345306	23.4	-1.05859
6.00401	0.466644	6.048	1.49339	6.052	1.56708		23.4	-1.08984	23.5	8.71562	23.4	-0.335938	23.5	-1.04532
6.104	0.486572	6.148	1.53713	6.152	1.58386		23.5	-1.09766	23.6	8.75546	23.5	-0.330475	23.6	-1.03751
6.204	0.508057	6.248	1.56643	6.252	1.60339		23.6	-1.10001	23.7	8.77969	23.6	-0.327347	23.7	-1.03751
6.304	0.527588	6.348	1.57815	6.352	1.63464		23.7	-1.1086	23.8	8.81485	23.7	-0.328125	23.8	-1.02579
6.404	0.546722	6.448	1.60081	6.452	1.64911		23.8	-1.11172	23.9	8.81876	23.8	-0.316406	23.9	-1.02344
6.50401	0.558838	6.548	1.60744	6.552	1.67371		23.9	-1.11719	24	8.83594	23.9	-0.325775	24	-1.01172
6.604	0.575958	6.648	1.61159	6.652	1.69885		24	-1.11874	24.1	8.84766	24	-0.334381	24.1	-0.998444
6.704	0.595947	6.748	1.61526	6.752	1.71277		24.1	-1.12891	24.2	8.85938	24.1	-0.324219	24.2	-0.998444
6.804	0.595947	6.848	1.63479	6.852	1.73425		24.2	-1.14218	24.3	8.85001	24.2	-0.333588	24.3	-0.975006
6.904	0.627655	6.948	1.6619	6.952	1.74817		24.3	-1.14844	24.4	8.84766	24.3	-0.335938	24.4	-0.967194
7.00401	0.656494	7.048	1.67776	7.052	1.77527		24.4	-1.16016	24.5	8.86797	24.4	-0.324219	24.5	-0.955475
7.104	0.66626	7.148	1.69729	7.152	1.80457		24.5	-1.1586	24.6	8.89609	24.5	-0.333588	24.6	-0.955475
7.204	0.658844	7.248	1.70198	7.252	1.83112		24.6	-1.16797	24.7	8.91016	24.6	-0.335938	24.7	-0.949219
7.304	0.685333	7.348	1.72095	7.352	1.84729		24.7	-1.16953	24.8	8.91641	24.7	-0.345306	24.8	-0.947662
7.404	0.695618	7.448	1.72752	7.452	1.85248		24.8	-1.17969	24.9	8.92422	24.8	-0.3461	24.9	-0.947662
7.50401	0.687347	7.548	1.73166	7.552	1.88934		24.9	-1.18124	25	8.94922	24.9	-0.353119	25	-0.929688
7.604	0.709625	7.648	1.75081	7.652	1.90924		25	-1.1875	25.1	8.98438	25	-0.355469	25.1	-0.928131
7.704	0.736176	7.748	1.75314	7.752	1.93036		25.1	-1.19922	25.2	9.00626	25.1	-0.355469	25.2	-0.928131
7.804	0.74588	7.848	1.77174	7.852	1.95862		25.2	-1.18985	25.3	9.02579	25.2	-0.355469	25.3	-0.928131
7.904	0.745941	7.948	1.77268	7.952	1.97723		25.3	-1.18906	25.4	9.04453	25.3	-0.363281	25.4	-0.910156
8.00401	0.756104	8.048	1.78518	8.052	1.9823		25.4	-1.19922	25.5	9.07657	25.4	-0.354691	25.5	-0.914856
8.104	0.767822	8.148	1.80471	8.152	1.99402		25.5	-1.20078	25.6	9.11328	25.5	-0.355469	25.6	-0.917969
8.204	0.785797	8.248	1.82111	8.252	2.01862		25.6	-1.20703	25.7	9.11719	25.6	-0.355469	25.7	-0.916412
8.304	0.805328	8.348	1.83088	8.352	2.04791		25.7	-1.20938	25.8	9.12735	25.7	-0.357819	25.8	-0.916412
8.404	0.81665	8.448	1.84573	8.452	2.05261		25.8	-1.22031	25.9	9.15469	25.8	-0.355469	25.9	-0.916412
8.50401	0.816711	8.548	1.85643	8.552	2.07318		25.9	-1.22656	26	9.17734	25.9	-0.354691	26	-0.916412
8.604	0.826019	8.648	1.87229	8.652	2.08856		26	-1.23828	26.1	9.19766	26	-0.367188	26.1	-0.917969
8.704	0.826416	8.748	1.87698	8.752	2.10535		26.1	-1.23984	26.2	9.21484	26.1	-0.367188	26.2	-0.916412
8.804	0.828766	8.848	1.89338	8.852	2.13971		26.2	-1.24063	26.3	9.23672	26.2	-0.375	26.3	-0.907043
8.904	0.857666	8.948	1.89846	8.952	2.16394		26.3	-1.23984	26.4	9.24765	26.3	-0.368744	26.4	-0.915634
9.00401	0.877197	9.048	1.90823	9.052	2.17566		26.4	-1.25781	26.5	9.25626	26.4	-0.385162	26.5	-0.916412
9.104	0.888519	9.148	1.92112	9.152	2.19012		26.5	-1.25391	26.6	9.28516	26.5	-0.376556	26.6	-0.916412
9.204	0.869781	9.248	1.93244	9.252	2.21002		26.6	-1.25781	26.7	9.31641	26.6	-0.375	26.7	-0.916412
9.304	0.897125	9.348	1.96174	9.352	2.22955		26.7	-1.27109	26.8	9.32657	26.7	-0.375	26.8	-0.916412
9.404	0.926025	9.448	1.96682	9.452	2.24402		26.8	-1.26016	26.9	9.33438	26.8	-0.384369	26.9	-0.917969
9.50401	0.935394	9.548	1.9719	9.552	2.24872		26.9	-1.27109	27	9.35703	26.9	-0.386719	27	-0.928131
9.604	0.937744	9.648	1.9883	9.652	2.25378		27	-1.26797	27.1	9.36563	27	-0.386719	27.1	-0.928131
9.704	0.947906	9.748	2.00275	9.752	2.27057		27.1	-1.27734	27.2	9.38281	27.1	-0.386719	27.2	-0.928131
9.804	0.967041	9.848	2.02737	9.852	2.28503		27.2	-1.2789	27.3	9.40469	27.2	-0.394531	27.3	-0.935944
9.904	0.976807	9.948	2.0469	9.952	2.2948		27.3	-1.29688	27.4	9.42578	27.3	-0.394531	27.4	-0.9375
10.004	0.986572	10.048	2.05862	10.052	2.30457		27.4	-1.30234	27.5	9.41797	27.4	-0.396088	27.5	-0.935944
10.104	0.998291	10.148	2.06643	10.152	2.31628		27.5	-1.29922	27.6	9.44531	27.5	-0.394531	27.6	-0.947662
10.204	0.998291	10.248	2.07619	10.252	2.32605		27.6	-1.31015	27.7	9.45547	27.6	-0.394531	27.7	-0.955475
10.304	1.01782	10.348	2.08596	10.352	2.34363		27.7	-1.31094	27.8	9.46484	27.7	-0.40625	27.8	-0.949219
10.404	1.01782	10.448	2.10744	10.452	2.36316		27.8	-1.31015	27.9	9.48438	27.8	-0.399994	27.9	-0.959381
10.504	1.02759	10.548	2.11721	10.552	2.38464		27.9	-1.30078	28	9.48672	27.9	-0.394531	28	-0.946106
10.604	1.03735	10.648	2.12698	10.652	2.39441		28	-1.30234	28.1	9.50391	28	-0.4039	28.1	-0.955475
10.704	1.04947	10.748	2.15119	10.752	2.40924		28.1	-1.29922	28.2	9.51563	28.1	-0.412506	28.2	-0.958603
10.804	1.07837	10.848	2.16799	10.852	2.42371		28.2	-1.31641	28.3	9.52969	28.2	-0.419525	28.3	-0.957825
10.904	1.07837	10.948	2.16799	10.952	2.42371		28.3	-1.32187	28.4	9.54297	28.3	-0.40625	28.4	-0.955475
11.004	1.08774	11.048	2.18284	11.052	2.44012		28.4	-1.33047	28.5	9.5625	28.4	-0.396881	28.5	-0.963287
11.104	1.08813	11.148	2.18752	11.152	2.44519		28.5	-1.32968	28.6	9.58594	28.5	-0.405472	28.6	-0.975006
11.204	1.08658	11.248	2.21369	11.252	2.46979		28.6	-1.33203	28.7	9.59375	28.6	-0.396881	28.7	-0.96875
11.304	1.11783	11.348	2.23127	11.352	2.48932		28.7	-1.34766	28.8	9.61719	28.7	-0.394531	28.8	-0.975006
11.404	1.13696	11.448	2.24612	11.452	2.50378		28.8	-1.34375	28.9	9.62187	28.8	-0.388275	28.9	-0.986725
11.504	1.14673	11.548	2.26565	11.552	2.5155		28.9	-1.34766	29	9.63281	28.9	-0.394531	29	-0.986725
11.604	1.15695	11.648	2.29276	11.652	2.53137		29	-1.33984	29.1	9.64453	29	-0.388275	29.1	-0.994537
11.704	1.17798	11.748	2.29885	11.752	2.54675		29.1	-1.3414	29.2	9.65234	29.1	-0.398438	29.2	-0.997665
11.804	1.18768	11.848	2.30768	11.852	2.55548		29.2	-1.35001	29.3	9.67343	29.2	-0.37735	29.3	-0.996887
11.904	1.19556	11.948	2.31643	11.952	2.56238		29.3	-1.36093	29.4	9.68437	29.3	-0.382813	29.4	-0.994537
12.004	1.20572	12.048	2.33088	12.052	2.56744		29.4	-1.35782	29.5	9.71249	29.4	-0.368744	29.5	-1.00626
12.104	1.21509	12.148	2.34573	12.152	2.5741		29.5	-1.36093	29.6	9.71719	29.5	-0.375	29.6	-1.00781
12.204	1.22681	12.248	2.35549	12.252	2.58386		29.6	-1.36954	29.7	9.72266	29.6	-0.375	29.7	-1.00626
12.304	1.21704	12.348	2.37698	12.352	2.59363		29.7	-1.38046	29.8	9.74219	29.7	-0.368744	29.8	-1.01407
12.404	1.23697	12.448	2.38166	12.452	2.60846		29.8	-1.38046	29.9	9.76563	29.8	-0.357819	29.9	-1.00781
12.504	1.23697	12.548	2.41096	12.552	2.61823		29.9	-1.38126	30	9.78516	29.9	-0.337494	30	-1.01797
12.604	1.2561	12.648	2.41604	12.652	2.64246		30	-1.39218	30.1	9.79141	30	-0.326569	30.1	-1.00861
12.704	1.2561	12.748	2.4258	12.752	2.63269		30.1	-1.38907	30.2	9.80313	30.1	-0.317963	30.2	-1.0172
12.804	1.26547	12.848	2.42112	12.852	2.63934		30.2	-1.39999	30.3	9.8125	30.2	-0.324219	30.3	-1.01642
12.904	1.26633	12.948	2.44315	12.952	2.65051		30.3	-1.40234	30.4	9.83203	30.3	-0.329681	30.4	-1.01953
13.004	1.27798	13.048	2.45197	13.052	2.67096		30.4	-1.40079	30.5	9.85156	30.4	-0.335938	30.5	-1.01797
13.104	1.29712	13.148	2.46682	13.152	2.67566		30.5	-1.39999	30.6	9.86328	30.5	-0.326569	30.6	-1.01642
13.204	1.29791	13.248	2.48596	13.252	2.68579		30.6	-1.40625	30.7	9.89453	30.6	-0.317963	30.7	-1.01953
13.304	1.32642	13.348	2.50588	13.352	2.69324		30.7	-1.41171	30.8	9.89453	30.7	-0.307037	30.8	-1.00861
13.404	1.34595	13.448	2.52737	13.452	2.703		30.8	-1.42032	30.9	9.91406	30.8	-0.306244	30.9	-1.0172
13.504	1.33698	13.548	2.54651	13.552	2.71313		30.9	-1.41953	31	9.92578	30.9	-0.304688	31	-1.01642
13.604	1.36743	13.648	2.56643	13.652	2.73425		31	-1.4375	31.1	9.93437	31	-0.298431	31.1	-1.01953
13.704	1.36829	13.748	2.57674	13.752	2.75519		31.1	-1.43985	31.2	9.95313	31.1	-0.287506	31.2	-1.01642
13.804	1.38885	13.848	2.59674	13.852	2.77423		31.2	-1.45078	31.3	9.97266	31.2	-0.286713	31.3	-1.01953
13.904	1.40689	13.948	2.61994	13.952	2.78815		31.3	-1.45703	31.4	9.98438	31.3	-0.296875	31.4	-1.02579
14.004	1.41666	14.048	2.62971	14.052	2.79791		31.4	-1.46249	31.5	9.99219	31.4	-0.295319	31.5	-1.01953
14.104	1.43619	14.148	2.64924	14.152	2.81744		31.5	-1.4711	31.6	10.0156	31.5	-0.286713	31.6	-1.02032
14.204	1.44556	14.248	2.65432	14.252	2.83191		31.6	-1.47031	31.7	10.0234	31.6	-0.285156	31.7	-1.02579
14.304	1.44516	14.348	2.66135	14.352	2.83661		31.7	-1.47891	31.8	10.0352	31.7	-0.2789	31.8	-1.01797
14.404	1.43625	14.448	2.67167	14.452	2.83801		31.8	-1.48203	31.9	10.0437	31.8	-0.275787	31.9	-1.01953
14.504	1.45807	14.548	2.68713	14.552	2.86548		31.9	-1.5	32	10.0625	31.9	-0.267181	32	-1.01642
14.604	1.4772	14.648	2.70198	14.652	2.87994		32	-1.49219	32.1	10.0742	32	-0.267975	32.1	-1.02579
14.704	1.48657	14.748	2.72659	14.752	2.89441		32.1	-1.49609	32.2	10.082	32.1	-0.267181	32.2	-1.02734
14.804	1.49634	14.848	2.72659	14.852	2.90417		32.2	-1.50156	32.3	10.1031	32.2	-0.256256	32.3	-1.03125
14.904	1.5061	14.948	2.73635	14.952	2.90417		32.3	-1.51016	32.4	10.1141	32.3	-0.255463	32.4	-1.02814
15.004	1.5065	15.048	2.75081	15.052	2.91901		32.4	-1.50937	32.5	10.1211	32.4	-0.265625	32.5	-1.02734
15.104	1.52563	15.148	2.75588	15.152	2.93347		32.5	-1.51016	32.6	10.1328	32.5	-0.259369	32.6	-1.02814
15.204	1.52603	15.248	2.77229	15.252	2.9483		32.6	-1.50937	32.7	10.1445	32.6	-0.256256	32.7	-1.0336
15.304	1.5354	15.348	2.77737	15.352	2.953		32.7	-1.52109	32.8	10.1641	32.7	-0.265625	32.8	-1.02734
15.404	1.54517	15.448	2.78713	15.452	2.953		32.8	-1.52188	32.9	10.1758	32.8	-0.255463	32.9	-1.03595
15.504	1.54517	15.548	2.7969	15.552	2.96472		32.9	-1.52109	33	10.1836	32.9	-0.265625	33	-1.02734
15.604	1.54517	15.648	2.80666	15.652	2.97449		33	-1.52969	33.1	10.1836	33	-0.259369	33.1	-1.01953
15.704	1.54562	15.748	2.81229	15.752	2.99036		33.1	-1.5289	33.2	10.2039	33.1	-0.265625	33.2	-1.02814
15.804	1.55649	15.848	2.82346	15.852	3.00067		33.2	-1.52969	33.3	10.2031	33.2	-0.256256	33.3	-1.02734
15.904	1.54712	15.948	2.82815	15.952	3.00574		33.3	-1.5289	33.4	10.2148	33.3	-0.259369	33.4	-1.02814
16.004	1.56854	16.048	2.82721	16.052	3.01447		33.4	-1.52969	33.5	10.2227	33.4	-0.265625	33.5	-1.02734
16.104	1.56665	16.148	2.83596	16.152	3.02332		33.5	-1.54062	33.6	10.2344	33.5	-0.265625	33.6	-1.02188
16.204	1.56625	16.248	2.84104	16.252	3.02802		33.6	-1.54062	33.7	10.2406	33.6	-0.267181	33.7	-1.01642
16.304	1.55688	16.348	2.83596	16.352	3.01355		33.7	-1.55859	33.8	10.2633	33.7	-0.265625	33.8	-1.02734
16.404	1.56705	16.448	2.85237	16.452	3.03033		33.8	-1.56094	33.9	10.2656	33.8	-0.277344	33.9	-1.03125
16.504	1.58813	16.548	2.85744	16.552	3.03503		33.9	-1.56015	34	10.2734	33.9	-0.285156	34	-1.02814
16.604	1.59796	16.648	2.86815	16.652	3.03607		34	-1.5625	34.1	10.2742	34	-0.290619	34.1	-1.03125
16.704	1.59985	16.748	2.87893	16.752	3.04675		34.1	-1.56094	34.2	10.2813	34.1	-0.287506	34.2	-1.02814
16.804	1.60025	16.848	2.88361	16.852	3.06158		34.2	-1.57187	34.3	10.2813	34.2	-0.292969	34.3	-1.02734
16.904	1.60956	16.948	2.89752	16.952	3.07501		34.3	-1.5625	34.4	10.3023	34.3	-0.298431	34.4	-1.02814
17.004	1.61743	17.048	2.90627	17.052	3.08386		34.4	-1.56876	34.5	10.3047	34.4	-0.287506	34.5	-1.02734
17.104	1.6268	17.148	2.91135	17.152	3.08856		34.5	-1.55859	34.6	10.3227	34.5	-0.296097	34.6	-1.02814
17.204	1.61703	17.248	2.91135	17.252	3.08856		34.6	-1.56015	34.7	10.3359	34.6	-0.296875	34.7	-1.02734
17.304	1.61743	17.348	2.91604	17.352	3.09558		34.7	-1.5625	34.8	10.3438	34.7	-0.295319	34.8	-1.02969
17.404	1.61743	17.448	2.90627	17.452	3.09558		34.8	-1.57187	34.9	10.35	34.8	-0.298431	34.9	-1.02579
17.504	1.61743	17.548	2.92776	17.552	3.09363		34.9	-1.56876	35	10.3633	34.9	-0.304688	35	-1.03906
17.604	1.62766	17.648	2.93338	17.652	3.11145		35	-1.5625	35.1	10.3844	35	-0.307037	35.1	-1.02814
17.704	1.63852	17.748	2.95432	17.752	3.12177		35.1	-1.57187	35.2	10.3836	35.1	-0.315628	35.2	-1.03906
17.804	1.63892	17.848	2.94924	17.852	3.12683		35.2	-1.58047	35.3	10.3828	35.2	-0.307037	35.3	-1.02814
17.904	1.63885	17.948	2.9483	17.952	3.13556		35.3	-1.57968	35.4	10.3828	35.3	-0.316406	35.4	-1.02734
18.004	1.6561	18.048	2.95237	18.052	3.13934		35.4	-1.58203	35.5	10.4039	35.4	-0.317963	35.5	-1.02188
18.104	1.64673	18.148	2.94729	18.152	3.14441		35.5	-1.58047	35.6	10.3914	35.5	-0.324219	35.6	-1.01642
18.204	1.65649	18.248	2.94729	18.252	3.15417		35.6	-1.5914	35.7	10.4023	35.6	-0.335938	35.7	-1.01953
18.304	1.65649	18.348	2.94729	18.352	3.15417		35.7	-1.5914	35.8	10.4117	35.7	-0.337494	35.8	-1.01953
18.404	1.66586	18.448	2.95237	18.452	3.15887		35.8	-1.59375	35.9	10.4141	35.8	-0.338287	35.9	-1.02814
18.504	1.65649	18.548	2.94729	18.552	3.16589		35.9	-1.58594	36	10.4164	35.9	-0.337494	36	-1.01016
18.604	1.65649	18.648	2.95705	18.652	3.16589		36	-1.59219	36.1	10.432	36	-0.347656	36.1	-1.02579
18.704	1.65649	18.748	2.96682	18.752	3.17566		36.1	-1.5914	36.2	10.4414	36.1	-0.355469	36.2	-1.01797
18.804	1.67752	18.848	2.97096	18.852	3.17932		36.2	-1.59375	36.3	10.4531	36.2	-0.349213	36.3	-1.01953
18.904	1.66666	18.948	2.96955	18.952	3.17877		36.3	-1.58829	36.4	10.4531	36.3	-0.367188	36.4	-1.01642
19.004	1.67569	19.048	2.97088	19.052	3.18921		36.4	-1.5914	36.5	10.4742	36.4	-0.357819	36.5	-1.00781
19.104	1.66861	19.148	2.98127	19.152	3.20026		36.5	-1.59375	36.6	10.4734	36.5	-0.357025	36.6	-1.01172
19.204	1.68774	19.248	2.98635	19.252	3.20496		36.6	-1.60001	36.7	10.4922	36.6	-0.367188	36.7	-1.00861
19.304	1.68695	19.348	2.98674	19.352	3.19482		36.7	-1.59921	36.8	10.4922	36.7	-0.375	36.8	-1.00781
19.404	1.66861	19.448	2.98127	19.452	3.20026		36.8	-1.59375	36.9	10.4922	36.8	-0.380463	36.9	-1.00861
19.504	1.67798	19.548	2.98635	19.552	3.20496		36.9	-1.60001	37	10.5039	36.9	-0.37735	37	-0.998444
19.604	1.68814	19.648	2.99104	19.652	3.21979		37	-1.59921	37.1	10.5219	37	-0.376556	37.1	-1
19.704	1.70767	19.748	3.01253	19.752	3.22955		37.1	-1.60156	37.2	10.5234	37.1	-0.386719	37.2	-0.996887
19.804	1.71658	19.848	3.01198	19.852	3.23792		37.2	-1.61093	37.3	10.5234	37.2	-0.385162	37.3	-1
19.904	1.70538	19.948	3.01659	19.952	3.23334		37.3	-1.61172	37.4	10.5352	37.3	-0.388275	37.4	-0.996887
20.004	1.70728	20.048	3.0176	20.052	3.23425		37.4	-1.61328	37.5	10.543	37.4	-0.385162	37.5	-0.986725
20.104	1.70728	20.148	3.02737	20.152	3.23425		37.5	-1.61093	37.6	10.5609	37.5	-0.396088	37.6	-0.997665
20.204	1.7272	20.248	3.04182	20.252	3.25104		37.6	-1.61954	37.7	10.5625	37.6	-0.40625	37.7	-1.00861
20.304	1.73657	20.348	3.0469	20.352	3.25574		37.7	-1.63046	37.8	10.5719	37.7	-0.398438	37.8	-1.00781
20.404	1.73657	20.448	3.0469	20.452	3.2655		37.8	-1.63281	37.9	10.5859	37.8	-0.414063	37.9	-1.00861
20.504	1.74634	20.548	3.05666	20.552	3.2655		37.9	-1.62735	38	10.5945	37.9	-0.410156	38	-1.00781
20.604	1.74634	20.648	3.05666	20.652	3.2655		38	-1.63828	38.1	10.6016	38	-0.414063	38.1	-1.00235
20.704	1.74588	20.748	3.06081	20.752	3.26917		38.1	-1.63281	38.2	10.6016	38.1	-0.415619	38.2	-0.996887
20.804	1.73468	20.848	3.05565	20.852	3.27435		38.2	-1.63907	38.3	10.6055	38.2	-0.425781	38.3	-0.988281
20.904	1.74673	20.948	3.06135	20.952	3.28033		38.3	-1.62891	38.4	10.6195	38.3	-0.427338	38.4	-0.978912
21.004	1.75571	21.048	3.06174	21.052	3.27997		38.4	-1.63828	38.5	10.6328	38.4	-0.428131	38.5	-0.977356
21.104	1.7561	21.148	3.06643	21.152	3.27527		38.5	-1.63281	38.6	10.6445	38.5	-0.439056	38.6	-0.976563
21.204	1.7565	21.248	3.07111	21.252	3.28033		38.6	-1.64218	38.7	10.6523	38.6	-0.435944	38.7	-0.975006
21.304	1.77563	21.348	3.08596	21.352	3.28503		38.7	-1.63907	38.8	10.6539	38.7	-0.439056	38.8	-0.988281
21.404	1.77563	21.448	3.08596	21.452	3.28503		38.8	-1.64063	38.9	10.6609	38.8	-0.445313	38.9	-0.977356
21.504	1.77563	21.548	3.09573	21.552	3.2948		38.9	-1.65625	39	10.6641	38.9	-0.450775	39	-0.9711
21.604	1.78781	21.648	3.10136	21.652	3.3009		39	-1.66171	39.1	10.6734	39	-0.447662	39.1	-0.957031
21.704	1.79947	21.748	3.11213	21.752	3.31158		39.1	-1.6586	39.2	10.6836	39.1	-0.464844	39.2	-0.957825
21.804	1.81815	21.848	3.12135	21.852	3.31995		39.2	-1.66953	39.3	10.6938	39.2	-0.449219	39.3	-0.957031
21.904	1.80688	21.948	3.11526	21.952	3.33386		39.3	-1.67343	39.4	10.7031	39.3	-0.464844	39.4	-0.960938
22.004	1.80728	22.048	3.11995	22.052	3.33893		39.4	-1.67578	39.5	10.7094	39.4	-0.4664	39.5	-0.950012
22.104	1.82642	22.148	3.11526	22.152	3.34363		39.5	-1.67032	39.6	10.7203	39.5	-0.467194	39.6	-0.955475
22.204	1.81625	22.248	3.13205	22.252	3.33856		39.6	-1.67188	39.7	10.7344	39.6	-0.457031	39.7	-0.957031
22.304	1.81711	22.348	3.12284	22.352	3.34973		39.7	-1.66953	39.8	10.7344	39.7	-0.458588	39.8	-0.951569
22.404	1.83807	22.448	3.13776	22.452	3.36407		39.8	-1.67032	39.9	10.7328	39.8	-0.458588	39.9	-0.946106
22.504	1.83658	22.548	3.14143	22.552	3.36823		39.9	-1.67188	40	10.7422	39.9	-0.455475	40	-0.949219
22.604	1.85571	22.648	3.15627	22.652	3.38464		40	-1.66953	40.1	10.7344	40	-0.464844	40.1	-0.93985
22.704	1.85611	22.748	3.16096	22.752	3.38971		40.1	-1.66406	40.2	10.7523	40.1	-0.4664	40.2	-0.935944
22.804	1.87531	22.848	3.17674	22.852	3.39545		40.2	-1.6586	40.3	10.7539	40.2	-0.460938	40.3	-0.941406
22.904	1.87759	22.948	3.18245	22.952	3.40143		40.3	-1.66953	40.4	10.7516	40.3	-0.467194	40.4	-0.926575
23.004	1.88696	23.048	3.19729	23.052	3.41589		40.4	-1.66406	40.5	10.743	40.4	-0.4664	40.5	-0.929688
23.104	1.89673	23.148	3.19729	23.152	3.42566		40.5	-1.6586	40.6	10.7516	40.5	-0.470306	40.6	-0.926575
23.204	1.90683	23.248	3.20104	23.252	3.42969		40.6	-1.66016	40.7	10.7539	40.6	-0.467194	40.7	-0.929688
23.304	1.91431	23.348	3.21487	23.352	3.44324		40.7	-1.66171	40.8	10.7523	40.7	-0.478119	40.8	-0.926575
23.404	1.91431	23.448	3.21487	23.452	3.44324		40.8	-1.65234	40.9	10.7539	40.8	-0.488281	40.9	-0.929688
23.504	1.905	23.548	3.2205	23.552	3.44934		40.9	-1.66171	41	10.7422	40.9	-0.480469	41	-0.926575
23.604	1.92798	23.648	3.22659	23.652	3.45496		41	-1.6586	41.1	10.7461	41	-0.476563	41.1	-0.929688
23.704	1.92838	23.748	3.23128	23.752	3.46002		41.1	-1.65234	41.2	10.7461	41.1	-0.486725	41.2	-0.929688
23.804	1.93854	23.848	3.25549	23.852	3.47485		41.2	-1.66171	41.3	10.7406	41.2	-0.478119	41.3	-0.926575
23.904	1.96704	23.948	3.26565	23.952	3.48425		41.3	-1.6586	41.4	10.7422	41.3	-0.484375	41.4	-0.935944
24.004	1.9675	24.048	3.27127	24.052	3.49036		41.4	-1.66016	41.5	10.7484	41.4	-0.488281	41.5	-0.949219
24.104	1.96899	24.148	3.2676	24.152	3.49597		41.5	-1.66171	41.6	10.7539	41.5	-0.478119	41.6	-0.932037
24.204	1.96899	24.248	3.2676	24.252	3.48621		41.6	-1.66406	41.7	10.7633	41.6	-0.496094	41.7	-0.947662
24.304	1.9791	24.348	3.28112	24.352	3.49023		41.7	-1.6586	41.8	10.7656	41.7	-0.498444	41.8	-0.949219
24.404	1.99634	24.448	3.28518	24.452	3.49402		41.8	-1.66953	41.9	10.7719	41.8	-0.49765	41.9	-0.950012
24.504	1.98657	24.548	3.28518	24.552	3.49402		41.9	-1.66406	42	10.7734	41.9	-0.494537	42	-0.949219
24.604	1.98657	24.648	3.28518	24.652	3.50378		42	-1.65234	42.1	10.7734	42	-0.49765	42.1	-0.957825
24.704	1.9968	24.748	3.30253	24.752	3.50989		42.1	-1.6586	42.2	10.7656	42.1	-0.49765	42.2	-0.949219
24.804	2.00885	24.848	3.31799	24.852	3.52563		42.2	-1.65781	42.3	10.7719	42.2	-0.498444	42.3	-0.946106
24.904	2.03696	24.948	3.33322	24.952	3.52997		42.3	-1.66016	42.4	10.7734	42.3	-0.503906	42.4	-0.949219
25.004	2.02798	25.048	3.32307	25.052	3.5401		42.4	-1.66171	42.5	10.7734	42.4	-0.509369	42.5	-0.93985
25.104	2.04752	25.148	3.33284	25.152	3.5401		42.5	-1.6586	42.6	10.7656	42.5	-0.5	42.6	-0.946106
25.204	2.04706	25.248	3.34674	25.252	3.55353		42.6	-1.66016	42.7	10.7602	42.6	-0.494537	42.7	-0.949219
25.304	2.05539	25.348	3.35135	25.352	3.56848		42.7	-1.65234	42.8	10.7617	42.7	-0.49765	42.8	-0.949219
25.404	2.07642	25.448	3.36721	25.452	3.5741		42.8	-1.66171	42.9	10.7711	42.8	-0.488281	42.9	-0.950012
25.504	2.08813	25.548	3.35744	25.552	3.5741		42.9	-1.6586	43	10.7625	42.9	-0.496094	43	-0.951569
25.604	2.07877	25.648	3.36214	25.652	3.57916		43	-1.66016	43.1	10.7711	43	-0.49765	43.1	-0.955475
25.704	2.0979	25.748	3.36721	25.752	3.58386		43.1	-1.65234	43.2	10.7656	43.1	-0.498444	43.2	-0.96875
25.804	2.0983	25.848	3.38167	25.852	3.59869		43.2	-1.66171	43.3	10.7719	43.2	-0.509369	43.3	-0.965637
25.904	2.10812	25.948	3.39236	25.952	3.6095		43.3	-1.6586	43.4	10.7828	43.3	-0.506256	43.4	-0.96875
26.004	2.11899	26.048	3.39377	26.052	3.61005		43.4	-1.66171	43.5	10.7852	43.4	-0.509369	43.5	-0.977356
26.104	2.10956	26.148	3.38776	26.152	3.61407		43.5	-1.65234	43.6	10.7914	43.5	-0.506256	43.6	-0.976563
26.204	2.10767	26.248	3.38674	26.252	3.62292		43.6	-1.66171	43.7	10.793	43.6	-0.505463	43.7	-0.9711
26.304	2.11703	26.348	3.38205	26.352	3.61786		43.7	-1.6586	43.8	10.7914	43.7	-0.509369	43.8	-0.986725
26.404	2.10571	26.448	3.38674	26.452	3.61316		43.8	-1.65234	43.9	10.8023	43.8	-0.506256	43.9	-0.978912
26.504	2.10571	26.548	3.38674	26.552	3.61316		43.9	-1.64999	44	10.8109	43.9	-0.509369	44	-0.988281
26.604	2.11588	26.648	3.39143	26.652	3.61823		44	-1.64453	44.1	10.8219	44	-0.506256	44.1	-0.989075
26.704	2.1257	26.748	3.4119	26.752	3.64856		44.1	-1.65079	44.2	10.8242	44.1	-0.523438	44.2	-0.988281
26.804	2.14673	26.848	3.41799	26.852	3.65417		44.2	-1.64063	44.3	10.8305	44.2	-0.5289	44.3	-0.996887
26.904	2.15649	26.948	3.41799	26.952	3.65417		44.3	-1.64063	44.4	10.8422	44.3	-0.525787	44.4	-0.990631
27.004	2.14667	27.048	3.41705	27.052	3.65314		44.4	-1.63281	44.5	10.8531	44.4	-0.5289	44.5	-0.988281
27.104	2.14478	27.148	3.41604	27.152	3.66199		44.5	-1.63046	44.6	10.8594	44.5	-0.5289	44.6	-1.00626
27.204	2.1561	27.248	3.41135	27.252	3.66669		44.6	-1.63907	44.7	10.8633	44.6	-0.525787	44.7	-0.998444
27.304	2.14673	27.348	3.41604	27.352	3.67175		44.7	-1.64999	44.8	10.8711	44.7	-0.5289	44.8	-1.00626
27.404	2.14673	27.448	3.4258	27.452	3.67175		44.8	-1.64453	44.9	10.8813	44.8	-0.537506	44.9	-1.01953
27.504	2.15656	27.548	3.42674	27.552	3.67279		44.9	-1.63907	45	10.8922	44.9	-0.527344	45	-1.01016
27.604	2.14868	27.648	3.42776	27.652	3.66394		45	-1.64999	45.1	10.8836	45	-0.5289	45.1	-1.01642
27.704	2.14902	27.748	3.43151	27.752	3.67773		45.1	-1.64063	45.2	10.8922	45.1	-0.519531	45.2	-1.01953
27.804	2.16626	27.848	3.4258	27.852	3.69128		45.2	-1.64218	45.3	10.8891	45.2	-0.517975	45.3	-1.01642
27.904	2.16586	27.948	3.42111	27.952	3.68622		45.3	-1.65079	45.4	10.8922	45.3	-0.517181	45.4	-1.02734
28.004	2.16626	28.048	3.41604	28.052	3.67175		45.4	-1.66171	45.5	10.9008	45.4	-0.517181	45.5	-1.03125
28.104	2.15649	28.148	3.42776	28.152	3.69324		45.5	-1.6586	45.6	10.9023	45.5	-0.517975	45.6	-1.02814
28.204	2.16632	28.248	3.4287	28.252	3.69427		45.6	-1.66016	45.7	10.9102	45.6	-0.517181	45.7	-1.01797
28.304	2.16815	28.348	3.42877	28.352	3.70392		45.7	-1.66171	45.8	10.9023	45.7	-0.511719	45.8	-1.0336
28.404	2.17603	28.448	3.43752	28.452	3.703		45.8	-1.66406	45.9	10.9008	45.8	-0.506256	45.9	-1.02969
28.504	2.16626	28.548	3.43752	28.552	3.71277		45.9	-1.67032	46	10.9117	45.9	-0.5	46	-1.02734
28.604	2.17603	28.648	3.44729	28.652	3.71277		46	-1.66953	46.1	10.9203	46	-0.49765	46.1	-1.02188
28.704	2.17563	28.748	3.44064	28.752	3.71747		46.1	-1.67813	46.2	10.9234	46.1	-0.515625	46.2	-1.02814
28.804	2.16867	28.848	3.46073	28.852	3.72864		46.2	-1.67969	46.3	10.932	46.2	-0.506256	46.3	-1.02734
28.904	2.17953	28.948	3.4719	28.952	3.72919		46.3	-1.68124	46.4	10.9312	46.3	-0.507813	46.4	-1.02969
29.004	2.18027	29.048	3.47057	29.052	3.73828		46.4	-1.68359	46.5	10.9438	46.4	-0.505463	46.5	-1.02814
29.104	2.19675	29.148	3.47697	29.152	3.73187		46.5	-1.69296	46.6	10.9547	46.5	-0.5	46.6	-1.02734
29.204	2.17798	29.248	3.47659	29.252	3.7323		46.6	-1.68985	46.7	10.9516	46.6	-0.49765	46.7	-1.02188
29.304	2.18774	29.348	3.48635	29.352	3.75378		46.7	-1.70078	46.8	10.9688	46.7	-0.498444	46.8	-1.02579
29.404	2.19791	29.448	3.50081	29.452	3.75885		46.8	-1.70938	46.9	10.9727	46.8	-0.49765	46.9	-1.01797
29.504	2.20688	29.548	3.52072	29.552	3.7702		46.9	-1.71094	47	10.9828	46.9	-0.498444	47	-1.01953
29.604	2.20728	29.648	3.52541	29.652	3.75378		47	-1.72031	47.1	10.982	47	-0.509369	47.1	-1.02814
29.704	2.20493	29.748	3.53049	29.752	3.75848		47.1	-1.71719	47.2	10.9828	47.1	-0.5	47.2	-1.01797
29.804	2.19476	29.848	3.51604	29.852	3.76514		47.2	-1.72812	47.3	10.9937	47.2	-0.498444	47.3	-1.01953
29.904	2.18579	29.948	3.5176	29.952	3.7655		47.3	-1.73203	47.4	11.0023	47.3	-0.49765	47.4	-1.01642
30.004	2.19705	30.048	3.52174	30.052	3.7594		47.4	-1.74063	47.5	11.0102	47.4	-0.506256	47.5	-1.02734
30.104	2.18619	30.148	3.53011	30.152	3.75885		47.5	-1.73984	47.6	11.0211	47.5	-0.505463	47.6	-1.02188
30.204	2.19516	30.248	3.54025	30.252	3.76825		47.6	-1.74844	47.7	11.0219	47.6	-0.509369	47.7	-1.01953
30.304	2.20538	30.348	3.55565	30.352	3.77435		47.7	-1.75156	47.8	11.0328	47.7	-0.5	47.8	-1.02814
30.404	2.20767	30.448	3.58088	30.452	3.78033		47.8	-1.75391	47.9	11.0297	47.8	-0.498444	47.9	-1.02188
30.504	2.22641	30.548	3.59103	30.552	3.78973		47.9	-1.76016	48	11.0328	47.9	-0.5	48	-1.03125
30.604	2.20728	30.648	3.58596	30.652	3.78503		48	-1.77109	48.1	11.0414	48	-0.49765	48.1	-1.02814
30.704	2.21704	30.748	3.59573	30.752	3.80457		48.1	-1.76797	48.2	11.0508	48.1	-0.498444	48.2	-1.02734
30.804	2.22714	30.848	3.6112	30.852	3.79883		48.2	-1.7789	48.3	11.0547	48.2	-0.488281	48.3	-1.02188
30.904	2.22485	30.948	3.61526	30.952	3.82214		48.3	-1.78281	48.4	11.0492	48.3	-0.478119	48.4	-1.02814
31.004	2.23468	31.048	3.62596	31.052	3.82318		48.4	-1.78516	48.5	11.0719	48.4	-0.486725	48.5	-1.01953
31.104	2.23618	31.148	3.63206	31.152	3.81903		48.5	-1.77969	48.6	11.0727	48.5	-0.478119	48.6	-1.02188
31.204	2.24869	31.248	3.64143	31.252	3.84088		48.6	-1.78125	48.7	11.0836	48.6	-0.480469	48.7	-1.01642
31.304	2.24869	31.348	3.66292	31.352	3.85065		48.7	-1.78281	48.8	11.1016	48.7	-0.478119	48.8	-1.01953
31.404	2.26782	31.448	3.66604	31.452	3.86511		48.8	-1.78516	48.9	11.1	48.8	-0.478912	48.9	-1.03125
31.504	2.27798	31.548	3.6805	31.552	3.87018		48.9	-1.77969	49	11.0938	48.9	-0.46875	49	-1.02814
31.604	2.29706	31.648	3.6944	31.652	3.88361		49	-1.79062	49.1	11.1094	49	-0.470306	49.1	-1.02969
31.704	2.285	31.748	3.6887	31.752	3.88739		49.1	-1.79922	49.2	11.1227	49.1	-0.467194	49.2	-1.02734
31.804	2.28586	31.848	3.71072	31.852	3.89856		49.2	-1.81015	49.3	11.1141	49.2	-0.4664	49.3	-1.02188
31.904	2.29712	31.948	3.7051	31.952	3.90417		49.3	-1.80704	49.4	11.1109	49.3	-0.460938	49.4	-1.01642
32.004	2.30728	32.048	3.70979	32.052	3.90924		49.4	-1.81796	49.5	11.1055	49.4	-0.455475	49.5	-1.01953
32.104	2.30649	32.148	3.7219	32.152	3.91864		49.5	-1.82031	49.6	11.1211	49.5	-0.458588	49.6	-1.02188
32.204	2.30728	32.248	3.73127	32.252	3.91901		49.6	-1.82187	49.7	11.1234	49.6	-0.455475	49.7	-1.01642
32.304	2.31665	32.348	3.73635	32.352	3.92371		49.7	-1.82422	49.8	11.1344	49.7	-0.458588	49.8	-1.01953
32.404	2.32797	32.448	3.73167	32.452	3.92841		49.8	-1.8125	49.9	11.143	49.8	-0.464844	49.9	-1.01016
32.504	2.30884	32.548	3.73635	32.552	3.93347		49.9	-1.81094	50	11.1391	49.9	-0.478119	50	-1.01642
32.604	2.319	32.648	3.74104	32.652	3.93854		50	-1.8125	50.1	11.1422	50	-0.467194	50.1	-1.00781
32.704	2.32791	32.748	3.74049	32.752	3.93713		50.1	-1.82187	50.2	11.1508	50.1	-0.478119	50.2	-1.01016
32.804	2.32687	32.848	3.74002	32.852	3.93762		50.2	-1.81876	50.3	11.1539	50.2	-0.460938	50.3	-1.00781
32.904	2.3479	32.948	3.75784	32.952	3.953		50.3	-1.82031	50.4	11.1602	50.3	-0.467194	50.4	-1.00861
33.004	2.35767	33.048	3.7676	33.052	3.953		50.4	-1.82187	50.5	11.1703	50.4	-0.458588	50.5	-0.998444
33.104	2.36783	33.148	3.77229	33.152	3.95807		50.5	-1.82422	50.6	11.1734	50.5	-0.467194	50.6	-1
33.204	2.38657	33.248	3.76292	33.252	3.97723		50.6	-1.8125	50.7	11.1703	50.6	-0.4664	50.7	-0.996887
33.304	2.3772	33.348	3.75588	33.352	3.97253		50.7	-1.8125	50.8	11.1812	50.7	-0.460938	50.8	-0.998444
33.404	2.3772	33.448	3.75588	33.452	3.9823		50.8	-1.81094	50.9	11.182	50.8	-0.464844	50.9	-1
33.504	2.36588	33.548	3.77033	33.552	3.9776		50.9	-1.82187	51	11.182	50.9	-0.46875	51	-0.990631
33.604	2.38461	33.648	3.77073	33.652	3.987		51	-1.8125	51.1	11.193	51	-0.4664	51.1	-0.977356
33.704	2.37564	33.748	3.77033	33.752	3.98737		51.1	-1.82187	51.2	11.1898	51.1	-0.467194	51.2	-0.988281
33.804	2.38422	33.848	3.76604	33.852	3.98193		51.2	-1.8125	51.3	11.2008	51.2	-0.457031	51.3	-0.978912
33.904	2.3757	33.948	3.76151	33.952	3.97864		51.3	-1.81876	51.4	11.2016	51.3	-0.458588	51.4	-0.980469
34.004	2.39908	34.048	3.77229	34.052	3.98932		51.4	-1.82187	51.5	11.2047	51.4	-0.455475	51.5	-0.989075
34.104	2.39862	34.148	3.78619	34.152	4.00275		51.5	-1.82422	51.6	11.2016	51.5	-0.458588	51.6	-0.978912
34.204	2.39673	34.248	3.78518	34.252	4.00183		51.6	-1.81876	51.7	11.2047	51.6	-0.458588	51.7	-0.980469
34.304	2.40689	34.348	3.78987	34.352	4.0069		51.7	-1.82187	51.8	11.2016	51.7	-0.459381	51.8	-0.982819
34.404	2.41666	34.448	3.78986	34.452	4.01666		51.8	-1.82422	51.9	11.2094	51.8	-0.458588	51.9	-0.977356
34.504	2.42603	34.548	3.80471	34.552	4.02136		51.9	-1.82422	52	11.2125	51.9	-0.455475	52	-0.988281
34.604	2.42603	34.648	3.78518	34.652	4.02136		52	-1.8125	52.1	11.2031	52	-0.449219	52.1	-0.982819
34.704	2.42563	34.748	3.79026	34.752	4.0163		52.1	-1.81876	52.2	11.2227	52.1	-0.439056	52.2	-0.977356
34.804	2.41666	34.848	3.79963	34.852	4.01666		52.2	-1.8125	52.3	11.2211	52.2	-0.447662	52.3	-0.978912
34.904	2.42609	34.948	3.80565	34.952	4.0224		52.3	-1.81015	52.4	11.2242	52.3	-0.439056	52.4	-0.976563
35.004	2.42838	35.048	3.81135	35.052	4.02838		52.4	-1.80078	52.5	11.2328	52.4	-0.429688	52.5	-0.977356
35.104	2.43774	35.148	3.81643	35.152	4.03308		52.5	-1.80078	52.6	11.2227	52.5	-0.428131	52.6	-0.976563
35.204	2.43774	35.248	3.81643	35.252	4.0448		52.6	-1.79922	52.7	11.2211	52.6	-0.417969	52.7	-0.9711
35.304	2.43729	35.348	3.80104	35.352	4.0387		52.7	-1.80078	52.8	11.2203	52.7	-0.415619	52.8	-0.96875
35.404	2.43579	35.448	3.79494	35.452	4.03308		52.8	-1.79843	52.9	11.2211	52.8	-0.427338	52.9	-0.969543
35.504	2.43619	35.548	3.80939	35.552	4.03815		52.9	-1.80078	53	11.2242	52.9	-0.428131	53	-0.96875
35.604	2.45532	35.648	3.81448	35.652	4.04285		53	-1.81015	53.1	11.2305	53	-0.427338	53.1	-0.963287
35.704	2.45493	35.748	3.80979	35.752	4.0495		53.1	-1.80469	53.2	11.2406	53.1	-0.428131	53.2	-0.957825
35.804	2.43579	35.848	3.80471	35.852	4.05457		53.2	-1.81094	53.3	11.2344	53.2	-0.427338	53.3	-0.947662
35.904	2.43585	35.948	3.80565	35.952	4.0556		53.3	-1.8125	53.4	11.25	53.3	-0.421875	53.4	-0.957031
36.004	2.44751	36.048	3.81643	36.052	4.06628		53.4	-1.81015	53.5	11.2523	53.4	-0.416412	53.5	-0.957825
36.104	2.44751	36.148	3.80666	36.152	4.07605		53.5	-1.81094	53.6	11.2516	53.5	-0.415619	53.6	-0.957031
36.204	2.45767	36.248	3.82111	36.252	4.08112		53.6	-1.8125	53.7	11.2602	53.6	-0.416412	53.7	-0.951569
36.304	2.45721	36.348	3.82526	36.352	4.08478		53.7	-1.82187	53.8	11.2633	53.7	-0.427338	53.8	-0.955475
36.404	2.45493	36.448	3.83128	36.452	4.06903		53.8	-1.8125	53.9	11.2539	53.8	-0.427338	53.9	-0.959381
36.504	2.45728	36.548	3.82619	36.552	4.0741		53.9	-1.8125	54	11.2523	53.9	-0.428131	54	-0.960938
36.604	2.45688	36.648	3.8215	36.652	4.06903		54	-1.81094	54.1	11.2695	54	-0.427338	54.1	-0.957825
36.704	2.44711	36.748	3.80198	36.752	4.06903		54.1	-1.82187	54.2	11.275	54.1	-0.435944	54.2	-0.960938
36.804	2.44797	36.848	3.80253	36.852	4.06067		54.2	-1.8125	54.3	11.2719	54.2	-0.429688	54.3	-0.969543
36.904	2.45923	36.948	3.80862	36.952	4.07605		54.3	-1.81876	54.4	11.2719	54.3	-0.427338	54.4	-0.96875
37.004	2.45923	37.048	3.80862	37.052	4.06628		54.4	-1.80859	54.5	11.2711	54.4	-0.435944	54.5	-0.959381
37.104	2.45963	37.148	3.8133	37.152	4.07135		54.5	-1.81796	54.6	11.2797	54.5	-0.439056	54.6	-0.957825
37.204	2.4787	37.248	3.81744	37.252	4.08478		54.6	-1.82187	54.7	11.2828	54.6	-0.439056	54.7	-0.96875
37.304	2.47681	37.348	3.81643	37.352	4.08386		54.7	-1.83047	54.8	11.2797	54.7	-0.429688	54.8	-0.959381
37.404	2.47681	37.448	3.82619	37.452	4.08386		54.8	-1.8414	54.9	11.2852	54.8	-0.428131	54.9	-0.951569
37.504	2.47681	37.548	3.82619	37.552	4.08386		54.9	-1.84375	55	11.2891	54.9	-0.439056	55	-0.960938
37.604	2.48657	37.648	3.82619	37.652	4.08386		55	-1.83829	55.1	11.2852	55	-0.435944	55.1	-0.957825
37.704	2.48697	37.748	3.82111	37.752	4.08893		55.1	-1.83984	55.2	11.2797	55.1	-0.429688	55.2	-0.951569
37.804	2.49594	37.848	3.83128	37.852	4.09833		55.2	-1.8414	55.3	11.2906	55.2	-0.427338	55.3	-0.949219
37.904	2.48703	37.948	3.83183	37.952	4.09973		55.3	-1.84375	55.4	11.2914	55.3	-0.445313	55.4	-0.946106
38.004	2.49869	38.048	3.85236	38.052	4.11041		55.4	-1.85001	55.5	11.2945	55.4	-0.441406	55.5	-0.93985
38.104	2.50766	38.148	3.84299	38.152	4.11005		55.5	-1.86093	55.6	11.2914	55.5	-0.445313	55.6	-0.949219
38.204	2.49829	38.248	3.83791	38.252	4.11511		55.6	-1.85156	55.7	11.3023	55.6	-0.450775	55.7	-0.946106
38.304	2.49713	38.348	3.85706	38.352	4.12524		55.7	-1.86093	55.8	11.3031	55.7	-0.447662	55.8	-0.949219
38.404	2.50604	38.448	3.85651	38.452	4.13361		55.8	-1.86954	55.9	11.293	55.8	-0.458588	55.9	-0.951569
38.504	2.51352	38.548	3.86057	38.552	4.13739		55.9	-1.86328	56	11.3086	55.9	-0.467194	56	-0.946106
38.604	2.51627	38.648	3.85041	38.652	4.13776		56	-1.87891	56.1	11.3109	56	-0.4664	56.1	-0.957031
38.704	2.5257	38.748	3.8662	38.752	4.13373		56.1	-1.88281	56.2	11.3219	56.1	-0.476563	56.2	-0.960938
38.804	2.52719	38.848	3.86253	38.852	4.14911		56.2	-1.87109	56.3	11.3227	56.2	-0.480469	56.3	-0.957825
38.904	2.50806	38.948	3.86721	38.952	4.14441		56.3	-1.88046	56.4	11.3398	56.3	-0.475006	56.4	-0.967194
39.004	2.51822	39.048	3.86018	39.052	4.14948		56.4	-1.88907	56.5	11.3336	56.4	-0.478119	56.5	-0.959381
39.104	2.53775	39.148	3.86994	39.152	4.15924		56.5	-1.89218	56.6	11.3422	56.5	-0.496094	56.6	-0.957031
39.204	2.53696	39.248	3.88206	39.252	4.15887		56.6	-1.89453	56.7	11.3477	56.6	-0.49765	56.7	-0.965637
39.304	2.52759	39.348	3.86721	39.352	4.14441		56.7	-1.88907	56.8	11.3531	56.7	-0.480469	56.8	-0.957031
39.404	2.53775	39.448	3.86213	39.452	4.14948		56.8	-1.89999	56.9	11.3617	56.8	-0.486725	56.9	-0.957825
39.504	2.5369	39.548	3.86159	39.552	4.14807		56.9	-1.90234	57	11.3617	56.9	-0.492188	57	-0.96875
39.604	2.5358	39.648	3.86994	39.652	4.14752		57	-1.89999	57.1	11.3609	57	-0.49765	57.1	-0.959381
39.704	2.53586	39.748	3.87088	39.752	4.15833		57.1	-1.9086	57.2	11.3617	57.1	-0.509369	57.2	-0.960938
39.804	2.55649	39.848	3.87229	39.852	4.15887		57.2	-1.90234	57.3	11.3727	57.2	-0.506256	57.3	-0.969543
39.904	2.54752	39.948	3.86213	39.952	4.15924		57.3	-1.91171	57.4	11.3828	57.3	-0.515625	57.4	-0.96875
40.004	2.55688	40.048	3.86721	40.052	4.16394		57.4	-1.92032	57.5	11.375	57.4	-0.519531	57.5	-0.969543
40.104	2.55728	40.148	3.88166	40.152	4.16901		57.5	-1.91953	57.6	11.3813	57.5	-0.535156	57.6	-0.959381
40.204	2.56665	40.248	3.88674	40.252	4.18347		57.6	-1.92188	57.7	11.3906	57.6	-0.536713	57.7	-0.96875
40.304	2.57681	40.348	3.89143	40.352	4.18854		57.7	-1.92032	57.8	11.3891	57.7	-0.537506	57.8	-0.965637
40.404	2.57642	40.448	3.89651	40.452	4.19324		57.8	-1.93124	57.9	11.4	57.8	-0.536713	57.9	-0.96875
40.504	2.57681	40.548	3.91096	40.552	4.1983		57.9	-1.93359	58	11.3945	57.9	-0.548431	58	-0.959381
40.604	2.59595	40.648	3.90627	40.652	4.203		58	-1.92813	58.1	11.4023	58	-0.537506	58.1	-0.96875
40.704	2.59595	40.748	3.90627	40.752	4.203		58.1	-1.93906	58.2	11.4125	58.1	-0.548431	58.2	-0.969543
40.804	2.58658	40.848	3.91096	40.852	4.20807		58.2	-1.95078	58.3	11.4117	58.2	-0.557037	58.3	-0.959381
40.904	2.60767	40.948	3.9258	40.952	4.21277		58.3	-1.95938	58.4	11.4297	58.3	-0.548431	58.4	-0.96875
41.004	2.61749	41.048	3.92674	41.052	4.21381		58.4	-1.96094	58.5	11.432	58.4	-0.557037	58.5	-0.957825
41.104	2.61938	41.148	3.91799	41.152	4.21472		58.5	-1.95313	58.6	11.4312	58.5	-0.556244	58.6	-0.959381
41.204	2.61978	41.248	3.92268	41.252	4.21979		58.6	-1.96249	58.7	11.4414	58.6	-0.557037	58.7	-0.957031
41.304	2.62955	41.348	3.94221	41.352	4.22955		58.7	-1.95313	58.8	11.4516	58.7	-0.556244	58.8	-0.951569
41.404	2.62759	41.448	3.95197	41.452	4.24908		58.8	-1.95313	58.9	11.4594	58.8	-0.56015	58.9	-0.93985
41.504	2.64673	41.548	3.95705	41.552	4.25378		58.9	-1.95938	59	11.4508	58.9	-0.5625	59	-0.947662
41.604	2.64713	41.648	3.96174	41.652	4.27057		59	-1.95859	59.1	11.4531	59	-0.557037	59.1	-0.951569
41.704	2.66586	41.748	3.9719	41.752	4.2702		59.1	-1.96094	59.2	11.4609	59.1	-0.56015	59.2	-0.946106
41.804	2.64713	41.848	3.9715	41.852	4.27057		59.2	-1.96719	59.3	11.4633	59.2	-0.557037	59.3	-0.93985
41.904	2.65604	41.948	3.97096	41.952	4.26917		59.3	-1.97031	59.4	11.4625	59.3	-0.548431	59.4	-0.9375
42.004	2.655	42.048	3.98221	42.052	4.26965		59.4	-1.97266	59.5	11.4633	59.4	-0.545319	59.5	-0.949219
42.104	2.66586	42.148	3.9719	42.152	4.27997		59.5	-1.97266	59.6	11.4625	59.5	-0.539063	59.6	-0.950012
42.204	2.66666	42.248	3.9715	42.252	4.28033		59.6	-1.97031	59.7	11.4633	59.6	-0.536713	59.7	-0.949219
42.304	2.66626	42.348	3.97659	42.352	4.28503		59.7	-1.97266	59.8	11.4688	59.7	-0.554688	59.8	-0.951569
42.404	2.67563	42.448	3.9719	42.452	4.27997		59.8	-1.97891	59.9	11.4711	59.8	-0.550781	59.9	-0.957825
42.504	2.67642	42.548	3.9715	42.552	4.28033		59.9	-1.98203	60	11.4703	59.9	-0.548431	60	-0.957031
42.604	2.67603	42.648	3.97659	42.652	4.28503		60	-1.98438	60.1	11.4828	60	-0.557037	60.1	-0.957825
42.704	2.67603	42.748	3.97659	42.752	4.28503		60.1	-1.99063	60.2	11.482	60.1	-0.539063	60.2	-0.96875
42.804	2.67563	42.848	3.98167	42.852	4.27997		60.2	-1.99219	60.3	11.4906	60.2	-0.548431	60.3	-0.959381
42.904	2.66626	42.948	3.9883	42.952	4.27527		60.3	-1.98984	60.4	11.5	60.3	-0.539063	60.4	-0.957825
43.004	2.66666	43.048	3.99299	43.052	4.28033		60.4	-1.99219	60.5	11.5016	60.4	-0.537506	60.5	-0.957031
43.104	2.67603	43.148	3.99807	43.152	4.2948		60.5	-1.99844	60.6	11.5023	60.5	-0.548431	60.6	-0.959381
43.204	2.68579	43.248	4.00784	43.252	4.2948		60.6	-2	60.7	11.5195	60.6	-0.545319	60.7	-0.960938
43.304	2.68579	43.348	4.00784	43.352	4.27527		60.7	-2.00156	60.8	11.5156	60.7	-0.548431	60.8	-0.969543
43.404	2.68579	43.448	4.00784	43.452	4.2948		60.8	-2.00391	60.9	11.5195	60.8	-0.539063	60.9	-0.96875
43.504	2.68625	43.548	4.01346	43.552	4.29114		60.9	-1.99844	61	11.5234	60.9	-0.540619	61	-0.969543
43.604	2.70917	43.648	4.0069	43.652	4.28595		61	-2.00937	61.1	11.5313	61	-0.537506	61.1	-0.959381
43.704	2.70688	43.748	4.0012	43.752	4.28973		61.1	-2.00391	61.2	11.5297	61.1	-0.536713	61.2	-0.96875
43.804	2.68854	43.848	4.00549	43.852	4.29517		61.2	-2.01328	61.3	11.5234	61.2	-0.537506	61.3	-0.959381
43.904	2.70728	43.948	4.01565	43.952	4.30457		61.3	-2.02188	61.4	11.5391	61.3	-0.527344	61.4	-0.957825
44.004	2.70728	44.048	4.03713	44.052	4.30457		61.4	-2.01172	61.5	11.5445	61.4	-0.5289	61.5	-0.96875
44.104	2.70767	44.148	4.04182	44.152	4.29791		61.5	-2.01172	61.6	11.5414	61.5	-0.519531	61.6	-0.959381
44.204	2.72681	44.248	4.0469	44.252	4.31238		61.6	-2.02109	61.7	11.5508	61.6	-0.535156	61.7	-0.960938
44.304	2.71664	44.348	4.03245	44.352	4.30927		61.7	-2.01797	61.8	11.5492	61.7	-0.539063	61.8	-0.969543
44.404	2.71704	44.448	4.0469	44.452	4.31433		61.8	-2.01953	61.9	11.5523	61.8	-0.537506	61.9	-0.959381
44.504	2.71744	44.548	4.05158	44.552	4.30963		61.9	-2.01172	62	11.5703	61.9	-0.536713	62	-0.960938
44.604	2.72681	44.648	4.05666	44.652	4.3241		62	-2.02109	62.1	11.5742	62	-0.53125	62.1	-0.957825
44.704	2.72681	44.748	4.06643	44.752	4.31238		62.1	-2.02344	62.2	11.5703	62.1	-0.5289	62.2	-0.959381
44.804	2.7272	44.848	4.07111	44.852	4.31744		62.2	-2.02734	62.3	11.5727	62.2	-0.525787	62.3	-0.957031
44.904	2.72687	44.948	4.07713	44.952	4.32318		62.3	-2.03751	62.4	11.5719	62.3	-0.507813	62.4	-0.957825
45.004	2.73892	45.048	4.08283	45.052	4.32916		62.4	-2.03125	62.5	11.5727	62.4	-0.509369	62.5	-0.96875
45.104	2.74789	45.148	4.09299	45.152	4.33856		62.5	-2.04062	62.6	11.5836	62.5	-0.506256	62.6	-0.959381
45.204	2.73853	45.248	4.09768	45.252	4.33386		62.6	-2.04297	62.7	11.5727	62.6	-0.507813	62.7	-0.957825
45.304	2.73892	45.348	4.10236	45.352	4.34869		62.7	-2.03125	62.8	11.5805	62.7	-0.49765	62.8	-0.96875
45.404	2.75766	45.448	4.11253	45.452	4.36005		62.8	-2.04062	62.9	11.5836	62.8	-0.506256	62.9	-0.959381
45.504	2.758	45.548	4.11627	45.552	4.35431		62.9	-2.04922	63	11.5898	62.9	-0.496094	63	-0.960938
45.604	2.7561	45.648	4.12502	45.652	4.35339		63	-2.05078	63.1	11.6	63	-0.49765	63.1	-0.957825
45.704	2.7565	45.748	4.12971	45.752	4.34869		63.1	-2.04297	63.2	11.6031	63.1	-0.488281	63.2	-0.96875
45.804	2.76547	45.848	4.1301	45.852	4.35809		63.2	-2.04062	63.3	11.6	63.2	-0.480469	63.3	-0.969543
45.904	2.76627	45.948	4.12971	45.952	4.35846		63.3	-2.04922	63.4	11.6094	63.3	-0.489838	63.4	-0.959381
46.004	2.77603	46.048	4.14924	46.052	4.36823		63.4	-2.05078	63.5	11.6133	63.4	-0.486725	63.5	-0.96875
46.104	2.7757	46.148	4.14549	46.152	4.37396		63.5	-2.04297	63.6	11.6211	63.5	-0.489838	63.6	-0.965637
46.204	2.78696	46.248	4.14182	46.252	4.36981		63.6	-2.05234	63.7	11.6313	63.6	-0.480469	63.7	-0.96875
46.304	2.77759	46.348	4.13674	46.352	4.36511		63.7	-2.05469	63.8	11.6305	63.7	-0.478912	63.8	-0.9711
46.404	2.77719	46.448	4.14378	46.452	4.36981		63.8	-2.04922	63.9	11.6484	63.8	-0.478119	63.9	-0.965637
46.504	2.75845	46.548	4.15314	46.552	4.36041		63.9	-2.06015	64	11.6508	63.9	-0.46875	64	-0.96875
46.604	2.76782	46.648	4.15823	46.652	4.38464		64	-2.05078	64.1	11.6539	64	-0.476563	64.1	-0.980469
46.704	2.77719	46.748	4.15354	46.752	4.37958		64.1	-2.05078	64.2	11.6625	64.1	-0.480469	64.2	-0.9711
46.804	2.76862	46.848	4.15784	46.852	4.38501		64.2	-2.05234	64.3	11.668	64.2	-0.475006	64.3	-0.977356
46.904	2.78735	46.948	4.16799	46.952	4.39441		64.3	-2.05469	64.4	11.6734	64.3	-0.478119	64.4	-0.980469
47.004	2.79706	47.048	4.15729	47.052	4.40509		64.4	-2.04922	64.5	11.6703	64.4	-0.478119	64.5	-0.977356
47.104	2.7858	47.148	4.17072	47.152	4.41901		64.5	-2.04297	64.6	11.6797	64.5	-0.486725	64.6	-0.978912
47.204	2.79523	47.248	4.17674	47.252	4.42474		64.6	-2.05234	64.7	11.6812	64.6	-0.46875	64.7	-0.96875
47.304	2.80923	47.348	4.18244	47.352	4.43073		64.7	-2.05469	64.8	11.6914	64.7	-0.470306	64.8	-0.977356
47.404	2.80923	47.448	4.19221	47.452	4.44049		64.8	-2.04922	64.9	11.6938	64.8	-0.478912	64.9	-0.967194
47.504	2.819	47.548	4.21174	47.552	4.45026		64.9	-2.05078	65	11.6992	64.9	-0.478119	65	-0.96875
47.604	2.82837	47.648	4.21682	47.652	4.45496		65	-2.05234	65.1	11.7016	65	-0.475006	65.1	-0.96875
47.704	2.82877	47.748	4.21174	47.752	4.46002		65.1	-2.05469	65.2	11.7008	65.1	-0.478119	65.2	-0.963287
47.804	2.83853	47.848	4.22151	47.852	4.47955		65.2	-2.04297	65.3	11.7016	65.2	-0.46875	65.3	-0.957825
47.904	2.85806	47.948	4.24104	47.952	4.48932		65.3	-2.04922	65.4	11.7008	65.3	-0.467194	65.4	-0.959381
48.004	2.86789	48.048	4.24197	48.052	4.50012		65.4	-2.05078	65.5	11.7109	65.4	-0.4664	65.5	-0.960938
48.104	2.87955	48.148	4.25276	48.152	4.52057		65.5	-2.03906	65.6	11.7211	65.5	-0.460938	65.6	-0.957825
48.204	2.87759	48.248	4.27229	48.252	4.53033		65.6	-2.04062	65.7	11.7188	65.6	-0.449219	65.7	-0.959381
48.304	2.88696	48.348	4.27737	48.352	4.53503		65.7	-2.04297	65.8	11.732	65.7	-0.458588	65.8	-0.957031
48.404	2.89713	48.448	4.28205	48.452	4.5401		65.8	-2.04922	65.9	11.7328	65.8	-0.455475	65.9	-0.951569
48.504	2.90649	48.548	4.28713	48.552	4.5448		65.9	-2.03906	66	11.7305	65.9	-0.449219	66	-0.957825
48.604	2.91626	48.648	4.28713	48.652	4.55457		66	-2.04062	66.1	11.7437	66	-0.458588	66.1	-0.957031
48.704	2.91711	48.748	4.30721	48.752	4.5755		66.1	-2.04297	66.2	11.7328	66.1	-0.447662	66.2	-0.951569
48.804	2.93729	48.848	4.32253	48.852	4.57971		66.2	-2.04297	66.3	11.7406	66.2	-0.458588	66.3	-0.957825
48.904	2.93619	48.948	4.32111	48.952	4.57916		66.3	-2.03125	66.4	11.7383	66.3	-0.455475	66.4	-0.957031
49.004	2.93539	49.048	4.32151	49.052	4.5788		66.4	-2.03125	66.5	11.7516	66.4	-0.458588	66.5	-0.959381
49.104	2.92563	49.148	4.31174	49.152	4.58856		66.5	-2.04062	66.6	11.7523	66.5	-0.449219	66.6	-0.951569
49.204	2.92642	49.248	4.32111	49.252	4.57916		66.6	-2.03516	66.7	11.7516	66.6	-0.450775	66.7	-0.949219
49.304	2.93579	49.348	4.32619	49.352	4.59363		66.7	-2.02969	66.8	11.7523	66.7	-0.447662	66.8	-0.957825
49.404	2.92642	49.448	4.33088	49.452	4.59869		66.8	-2.03125	66.9	11.7633	66.8	-0.4375	66.9	-0.951569
49.504	2.93579	49.548	4.33596	49.552	4.61316		66.9	-2.03125	67	11.7602	66.9	-0.439056	67	-0.949219
49.604	2.93579	49.648	4.34768	49.652	4.61316		67	-2.03281	67.1	11.7602	67	-0.435944	67.1	-0.946106
49.704	2.93539	49.748	4.33323	49.752	4.61786		67.1	-2.02344	67.2	11.7773	67.1	-0.4375	67.2	-0.947662
49.804	2.93625	49.848	4.33377	49.852	4.61926		67.2	-2.02344	67.3	11.7828	67.2	-0.439056	67.3	-0.949219
49.904	2.93735	49.948	4.33518	49.952	4.61981		67.3	-2.02344	67.4	11.7914	67.3	-0.441406	67.4	-0.93985
50.004	2.93768	50.048	4.32916	50.052	4.61407		67.4	-2.02969	67.5	11.7828	67.4	-0.435944	67.5	-0.938293
50.104	2.92603	50.148	4.33791	50.152	4.61316		67.5	-2.01953	67.6	11.8008	67.5	-0.439056	67.6	-0.9375
50.204	2.92603	50.248	4.33791	50.252	4.61316		67.6	-2.0289	67.7	11.7914	67.6	-0.435944	67.7	-0.93985
50.304	2.92563	50.348	4.32151	50.352	4.60809		67.7	-2.02188	67.8	11.7945	67.7	-0.439056	67.8	-0.938293
50.404	2.92838	50.448	4.33088	50.452	4.61823		67.8	-2.02109	67.9	11.7914	67.8	-0.439056	67.9	-0.9375
50.504	2.93774	50.548	4.33596	50.552	4.62292		67.9	-2.02344	68	11.7828	67.9	-0.447662	68	-0.932037
50.604	2.92798	50.648	4.33596	50.652	4.63269		68	-2.02344	68.1	11.7914	68	-0.446869	68.1	-0.929688
50.704	2.92798	50.748	4.34573	50.752	4.63269		68.1	-2.02344	68.2	11.7914	68.1	-0.447662	68.2	-0.926575
50.804	2.93774	50.848	4.35549	50.852	4.62292		68.2	-2.01797	68.3	11.7906	68.2	-0.446869	68.3	-0.928131
50.904	2.93774	50.948	4.35549	50.952	4.63269		68.3	-2.0289	68.4	11.8008	68.3	-0.447662	68.4	-0.929688
51.004	2.93735	51.048	4.36057	51.052	4.63934		68.4	-2.02344	68.5	11.793	68.4	-0.446869	68.5	-0.938293
51.104	2.91821	51.148	4.35549	51.152	4.63464		68.5	-2.02344	68.6	11.7914	68.5	-0.455475	68.6	-0.928131
51.204	2.92758	51.248	4.34104	51.252	4.62958		68.6	-2.01172	68.7	11.8023	68.6	-0.4664	68.7	-0.929688
51.304	2.91821	51.348	4.33596	51.352	4.62488		68.7	-2.01797	68.8	11.8125	68.7	-0.449219	68.8	-0.938293
51.404	2.91821	51.448	4.33596	51.452	4.62488		68.8	-2.01953	68.9	11.8047	68.8	-0.458588	68.9	-0.9375
51.504	2.92798	51.548	4.33596	51.552	4.62488		68.9	-2.02109	69	11.8125	68.9	-0.467194	69	-0.932037
51.604	2.91815	51.648	4.33502	51.652	4.62384		69	-2.02344	69.1	11.8109	69	-0.4664	69.1	-0.941406
51.704	2.91672	51.748	4.3494	51.752	4.63879		69.1	-2.02344	69.2	11.8109	69.1	-0.467194	69.2	-0.932037
51.804	2.93735	51.848	4.36057	51.852	4.63934		69.2	-2.02344	69.3	11.8102	69.2	-0.4664	69.3	-0.926575
51.904	2.92798	51.948	4.35549	51.952	4.64441		69.3	-2.02109	69.4	11.8203	69.3	-0.460938	69.4	-0.920319
52.004	2.91586	52.048	4.35081	52.052	4.63934		69.4	-2.02969	69.5	11.8227	69.4	-0.467194	69.5	-0.917969
52.104	2.90689	52.148	4.36213	52.152	4.63971		69.5	-2.02344	69.6	11.8219	69.5	-0.4664	69.6	-0.918762
52.204	2.92563	52.248	4.36253	52.252	4.64911		69.6	-2.01172	69.7	11.8305	69.6	-0.46875	69.7	-0.920319
52.304	2.90649	52.348	4.35744	52.352	4.63464		69.7	-2.02109	69.8	11.8398	69.7	-0.470306	69.8	-0.917969
52.404	2.9061	52.448	4.34299	52.452	4.63934		69.8	-2.02969	69.9	11.8242	69.8	-0.467194	69.9	-0.912506
52.504	2.91626	52.548	4.33791	52.552	4.63464		69.9	-2.01953	70	11.8281	69.9	-0.476563	70	-0.907043
52.604	2.92603	52.648	4.33791	52.652	4.63464		70	-2.0289	70.1	11.8305	70	-0.489838	70.1	-0.9086
52.704	2.92517	52.748	4.32761	52.752	4.62347		70.1	-2.03125	70.2	11.8219	70.1	-0.480469	70.2	-0.910156
52.804	2.90414	52.848	4.32151	52.852	4.60809		70.2	-2.02969	70.3	11.8305	70.2	-0.475006	70.3	-0.900787
52.904	2.89478	52.948	4.32619	52.952	4.60339		70.3	-2.04062	70.4	11.8336	70.3	-0.485931	70.4	-0.907043
53.004	2.89478	53.048	4.32619	53.052	4.60339		70.4	-2.05234	70.5	11.8398	70.4	-0.486725	70.5	-0.90625
53.104	2.89438	53.148	4.32151	53.152	4.60809		70.5	-2.04297	70.6	11.8422	70.5	-0.49765	70.6	-0.910156
53.204	2.88501	53.248	4.31643	53.252	4.59363		70.6	-2.04141	70.7	11.8414	70.6	-0.49765	70.7	-0.918762
53.304	2.89673	53.348	4.31643	53.352	4.59363		70.7	-2.05234	70.8	11.8422	70.7	-0.498444	70.8	-0.917969
53.404	2.89673	53.448	4.31643	53.452	4.59363		70.8	-2.04297	70.9	11.8594	70.8	-0.509369	70.9	-0.918762
53.504	2.91782	53.548	4.32151	53.552	4.59833		70.9	-2.04922	71	11.8648	70.9	-0.506256	71	-0.9086
53.604	2.89713	53.648	4.32111	53.652	4.59869		71	-2.04297	71.1	11.8539	71	-0.507813	71.1	-0.917969
53.704	2.90649	53.748	4.32619	53.752	4.60339		71.1	-2.05234	71.2	11.8594	71.1	-0.509369	71.2	-0.920319
53.804	2.90695	53.848	4.33182	53.852	4.61926		71.2	-2.05469	71.3	11.8617	71.2	-0.506256	71.3	-0.928131
53.904	2.91782	53.948	4.34299	53.952	4.61005		71.3	-2.04297	71.4	11.8609	71.3	-0.517181	71.4	-0.920319
54.004	2.90884	54.048	4.3426	54.052	4.61041		71.4	-2.04922	71.5	11.8711	71.4	-0.517975	71.5	-0.920319
54.104	2.91821	54.148	4.34768	54.152	4.61511		71.5	-2.06015	71.6	11.8617	71.5	-0.517181	71.6	-0.926575
54.204	2.91815	54.248	4.34674	54.252	4.61407		71.6	-2.05078	71.7	11.8609	71.6	-0.5289	71.7	-0.929688
54.304	2.92642	54.348	4.35041	54.352	4.61823		71.7	-2.04922	71.8	11.8617	71.7	-0.525787	71.8	-0.920319
54.404	2.93539	54.448	4.35081	54.452	4.61786		71.8	-2.06015	71.9	11.8672	71.8	-0.5289	71.9	-0.917969
54.504	2.92642	54.548	4.35041	54.552	4.61823		71.9	-2.0625	72	11.8727	71.9	-0.537506	72	-0.920319
54.604	2.93539	54.648	4.36057	54.652	4.61786		72	-2.06015	72.1	11.8617	72	-0.536713	72.1	-0.918762
54.704	2.92642	54.748	4.35041	54.752	4.61823		72.1	-2.06876	72.2	11.8711	72.1	-0.537506	72.2	-0.9086
54.804	2.93579	54.848	4.36526	54.852	4.62292		72.2	-2.07031	72.3	11.8727	72.2	-0.548431	72.3	-0.917969
54.904	2.93579	54.948	4.36526	54.952	4.62292		72.3	-2.07187	72.4	11.8734	72.3	-0.566406	72.4	-0.918762
55.004	2.93619	55.048	4.36994	55.052	4.62799		72.4	-2.06876	72.5	11.8695	72.4	-0.558594	72.5	-0.929688
55.104	2.95493	55.148	4.37034	55.152	4.61786		72.5	-2.07031	72.6	11.8727	72.5	-0.566406	72.6	-0.920319
55.204	2.95578	55.248	4.38065	55.252	4.61926		72.6	-2.07968	72.7	11.8711	72.6	-0.567963	72.7	-0.918762
55.304	2.96744	55.348	4.39143	55.352	4.62994		72.7	-2.08203	72.8	11.8695	72.7	-0.570313	72.8	-0.929688
55.404	2.98657	55.448	4.39651	55.452	4.63464		72.8	-2.07422	72.9	11.8727	72.8	-0.576569	72.9	-0.920319
55.504	2.98618	55.548	4.39182	55.552	4.63934		72.9	-2.08047	73	11.8813	72.9	-0.575775	73	-0.929688
55.604	2.9772	55.648	4.40119	55.652	4.63971		73	-2.0914	73.1	11.8906	73	-0.576569	73.1	-0.938293
55.704	2.98657	55.748	4.39651	55.752	4.63464		73.1	-2.09375	73.2	11.8922	73.1	-0.566406	73.2	-0.928131
55.804	2.98618	55.848	4.39182	55.852	4.63934		73.2	-2.08829	73.3	11.9023	73.2	-0.567963	73.3	-0.929688
55.904	2.98697	55.948	4.40119	55.952	4.63971		73.3	-2.08984	73.4	11.9008	73.3	-0.579681	73.4	-0.938293
56.004	3.0065	56.048	4.41096	56.052	4.63971		73.4	-2.09921	73.5	11.9008	73.4	-0.576569	73.5	-0.93985
56.104	3.01627	56.148	4.43049	56.152	4.65924		73.5	-2.09375	73.6	11.8922	73.5	-0.578125	73.6	-0.9375
56.204	3.01587	56.248	4.4258	56.252	4.65417		73.6	-2.09375	73.7	11.9008	73.6	-0.567963	73.7	-0.932037
56.304	3.02603	56.348	4.43049	56.352	4.65924		73.7	-2.0914	73.8	11.8922	73.7	-0.576569	73.8	-0.938293
56.404	3.0369	56.448	4.42995	56.452	4.65784		73.8	-2.10001	73.9	11.9008	73.8	-0.570313	73.9	-0.9375
56.504	3.02563	56.548	4.43557	56.552	4.66394		73.9	-2.10156	74	11.9102	73.9	-0.567963	74	-0.946106
56.604	3.02563	56.648	4.4258	56.652	4.66394		74	-2.08984	74.1	11.9117	74	-0.576569	74.1	-0.957031
56.704	3.01593	56.748	4.42674	56.752	4.65326		74.1	-2.09921	74.2	11.9008	74.1	-0.575775	74.2	-0.951569
56.804	3.02798	56.848	4.43244	56.852	4.66901		74.2	-2.10156	74.3	11.9039	74.2	-0.570313	74.3	-0.949219
56.904	3.03696	56.948	4.43284	56.952	4.66864		74.3	-2.10001	74.4	11.9125	74.3	-0.576569	74.4	-0.957825
57.004	3.03775	57.048	4.42268	57.052	4.66901		74.4	-2.10156	74.5	11.918	74.4	-0.587494	74.5	-0.951569
57.104	3.03735	57.148	4.42776	57.152	4.67371		74.5	-2.11093	74.6	11.9141	74.5	-0.587494	74.6	-0.951569
57.204	3.03735	57.248	4.43752	57.252	4.68347		74.6	-2.11328	74.7	11.9297	74.6	-0.588287	74.7	-0.960938
57.304	3.04712	57.348	4.43752	57.352	4.68347		74.7	-2.10782	74.8	11.932	74.7	-0.589844	74.8	-0.957825
57.404	3.04712	57.448	4.43752	57.452	4.68347		74.8	-2.10938	74.9	11.9312	74.8	-0.587494	74.9	-0.959381
57.504	3.05728	57.548	4.43244	57.552	4.67877		74.9	-2.11093	75	11.932	74.9	-0.5961	75	-0.96875
57.604	3.06665	57.648	4.43752	57.652	4.68347		75	-2.11328	75.1	11.9234	75	-0.589844	75.1	-0.965637
57.704	3.06625	57.748	4.4426	57.752	4.67841		75.1	-2.12265	75.2	11.9203	75.1	-0.587494	75.2	-0.976563
57.804	3.05728	57.848	4.45197	57.852	4.67877		75.2	-2.13126	75.3	11.9234	75.2	-0.588287	75.3	-0.978912
57.904	3.06665	57.948	4.45705	57.952	4.68347		75.3	-2.12109	75.4	11.9242	75.3	-0.578125	75.4	-0.977356
58.004	3.06705	58.048	4.4715	58.052	4.68854		75.4	-2.12109	75.5	11.9297	75.4	-0.587494	75.5	-0.988281
58.104	3.08618	58.148	4.47659	58.152	4.69324		75.5	-2.13046	75.6	11.932	75.5	-0.578125	75.6	-0.990631
58.204	3.08618	58.248	4.47659	58.252	4.703		75.6	-2.13907	75.7	11.9312	75.6	-0.579681	75.7	-0.988281
58.304	3.07648	58.348	4.47752	58.352	4.70404		75.7	-2.14063	75.8	11.932	75.7	-0.588287	75.8	-0.990631
58.404	3.07797	58.448	4.49339	58.452	4.69012		75.8	-2.14063	75.9	11.9312	75.8	-0.570313	75.9	-0.989075
58.504	3.07916	58.548	4.48596	58.552	4.69556		75.9	-2.13281	76	11.932	75.9	-0.570313	76	-0.990631
58.604	3.09744	58.648	4.50221	58.652	4.70862		76	-2.14218	76.1	11.9312	76	-0.579681	76.1	-0.988281
58.704	3.08618	58.748	4.48635	58.752	4.703		76.1	-2.14453	76.2	11.9203	76.1	-0.576569	76.2	-0.990631
58.804	3.08618	58.848	4.48635	58.852	4.69324		76.2	-2.15079	76.3	11.9203	76.2	-0.570313	76.3	-0.996887
58.904	3.08618	58.948	4.48635	58.952	4.703		76.3	-2.15234	76.4	11.9375	76.3	-0.567963	76.4	-1
59.004	3.07642	59.048	4.49612	59.052	4.703		76.4	-2.16171	76.5	11.943	76.4	-0.570313	76.5	-0.990631
59.104	3.07681	59.148	4.5008	59.152	4.6983		76.5	-2.16406	76.6	11.9492	76.5	-0.56485	76.6	-0.996887
59.204	3.07492	59.248	4.51151	59.252	4.71887		76.6	-2.16406	76.7	11.9516	76.6	-0.567963	76.7	-1
59.304	3.0975	59.348	4.51292	59.352	4.71942		76.7	-2.17032	76.8	11.9508	76.7	-0.558594	76.8	-1.00235
59.404	3.07837	59.448	4.5176	59.452	4.72449		76.8	-2.16953	76.9	11.9516	76.8	-0.566406	76.9	-1
59.504	3.07837	59.548	4.5176	59.552	4.72449		76.9	-2.17188	77	11.957	76.9	-0.570313	77	-1.00861
59.604	3.08807	59.648	4.52643	59.652	4.7254		77	-2.18124	77.1	11.9625	77	-0.567963	77.1	-1.00781
59.704	3.08658	59.748	4.53206	59.752	4.72955		77.1	-2.18359	77.2	11.9609	77.1	-0.570313	77.2	-1.01642
59.804	3.08578	59.848	4.54221	59.852	4.72919		77.2	-2.18985	77.3	11.9633	77.2	-0.550781	77.3	-1.01953
59.904	3.07602	59.948	4.52268	59.952	4.72919		77.3	-2.18359	77.4	11.9688	77.3	-0.557037	77.4	-1.02188
60.004	3.06665	60.048	4.52541	60.052	4.72449		77.4	-2.18359	77.5	11.9742	77.4	-0.550781	77.5	-1.01642
60.104	3.06665	60.148	4.53518	60.152	4.72449		77.5	-2.19296	77.6	11.9711	77.5	-0.548431	77.6	-1.02734
60.204	3.07642	60.248	4.53518	60.252	4.73425		77.6	-2.19531	77.7	11.9688	77.6	-0.550781	77.7	-1.02188
60.304	3.07648	60.348	4.53612	60.352	4.73334		77.7	-2.18985	77.8	11.9711	77.7	-0.545319	77.8	-1.02814
60.404	3.07837	60.448	4.53713	60.452	4.73425		77.8	-2.19141	77.9	11.9766	77.8	-0.539063	77.9	-1.02969
60.504	3.0787	60.548	4.54284	60.552	4.74805		77.9	-2.19141	78	11.982	77.9	-0.536713	78	-1.02734
60.604	3.08618	60.648	4.55666	60.652	4.75378		78	-2.20078	78.1	11.9805	78	-0.53125	78.1	-1.03906
60.704	3.08578	60.748	4.55197	60.752	4.75848		78.1	-2.20313	78.2	11.9805	78.1	-0.537506	78.2	-1.0336
60.804	3.06665	60.848	4.5469	60.852	4.75378		78.2	-2.19141	78.3	11.9828	78.2	-0.536713	78.3	-1.02814
60.904	3.07602	60.948	4.54221	60.952	4.74872		78.3	-2.19141	78.4	11.982	78.3	-0.539063	78.4	-1.02969
61.004	3.06711	61.048	4.54276	61.052	4.75012		78.4	-2.19141	78.5	11.9711	78.4	-0.537506	78.5	-1.01797
61.104	3.06854	61.148	4.53619	61.152	4.7547		78.5	-2.18985	78.6	11.9883	78.5	-0.527344	78.6	-1.01953
61.204	3.07642	61.248	4.55471	61.252	4.75378		78.6	-2.19141	78.7	11.9883	78.6	-0.536713	78.7	-1.02188
61.304	3.07602	61.348	4.55002	61.352	4.75848		78.7	-2.19141	78.8	11.9937	78.7	-0.540619	78.8	-1.01642
61.404	3.06705	61.448	4.55159	61.452	4.74908		78.8	-2.20078	78.9	11.9906	78.8	-0.537506	78.9	-1.01797
61.504	3.06665	61.548	4.55666	61.552	4.76355		78.9	-2.19141	79	11.9883	78.9	-0.539063	79	-1.01016
61.604	3.07608	61.648	4.55291	61.652	4.74976		79	-2.19141	79.1	11.9937	79	-0.536713	79.1	-1.00781
61.704	3.05878	61.748	4.54791	61.752	4.7547		79.1	-2.19141	79.2	11.9906	79.1	-0.537506	79.2	-1.00235
61.804	3.05688	61.848	4.55666	61.852	4.76355		79.2	-2.18359	79.3	12	79.2	-0.548431	79.3	-0.990631
61.904	3.05649	61.948	4.55197	61.952	4.75848		79.3	-2.18359	79.4	11.9906	79.3	-0.53125	79.4	-0.996887
62.004	3.05884	62.048	4.5469	62.052	4.75378		79.4	-2.17813	79.5	11.9937	79.4	-0.53125	79.5	-1
62.104	3.06705	62.148	4.56136	62.152	4.75885		79.5	-2.17969	79.6	12	79.5	-0.525787	79.6	-0.996887
62.204	3.06665	62.248	4.55666	62.252	4.76355		79.6	-2.17969	79.7	11.9844	79.6	-0.5289	79.7	-0.996094
62.304	3.05688	62.348	4.56643	62.352	4.76355		79.7	-2.18906	79.8	11.9805	79.7	-0.519531	79.8	-0.990631
62.404	3.05734	62.448	4.57205	62.452	4.75793		79.8	-2.19141	79.9	11.9828	79.8	-0.517181	79.9	-0.994537
62.504	3.069	62.548	4.59261	62.552	4.78033		79.9	-2.18359	80	11.9883	79.9	-0.511719	80	-0.990631
62.604	3.08807	62.648	4.59674	62.652	4.784		80	-2.18359	80.1	11.9937	80	-0.517975	80.1	-0.990631
62.704	3.06665	62.748	4.58596	62.752	4.77332		80.1	-2.18359	80.2	11.9828	80.1	-0.507813	80.2	-0.978912
62.804	3.06705	62.848	4.60042	62.852	4.78815		80.2	-2.18359	80.3	12	80.2	-0.509369	80.3	-0.980469
62.904	3.07446	62.948	4.60549	62.952	4.79285		80.3	-2.17188	80.4	11.9906	80.3	-0.506256	80.4	-0.989075
63.004	3.08429	63.048	4.60643	63.052	4.79388		80.4	-2.18124	80.5	11.9961	80.4	-0.507813	80.5	-0.978912
63.104	3.08618	63.148	4.59768	63.152	4.80457		80.5	-2.18359	80.6	12.0016	80.5	-0.49765	80.6	-0.9711
63.204	3.08813	63.248	4.59768	63.252	4.7948		80.6	-2.17188	80.7	12	80.6	-0.492188	80.7	-0.96875
63.304	3.0983	63.348	4.60237	63.352	4.80963		80.7	-2.17032	80.8	12.0195	80.7	-0.486725	80.8	-0.965637
63.404	3.10806	63.448	4.61213	63.452	4.8194		80.8	-2.17188	80.9	12.0219	80.8	-0.49765	80.9	-0.96875
63.504	3.1076	63.548	4.61627	63.552	4.81329		80.9	-2.17188	81	12.0211	80.9	-0.488281	81	-0.959381
63.604	3.10571	63.648	4.61526	63.652	4.8241		81	-2.17188	81.1	12.0102	81	-0.486725	81.1	-0.960938
63.704	3.11594	63.748	4.62088	63.752	4.82043		81.1	-2.16016	81.2	12.0133	81.1	-0.485931	81.2	-0.963287
63.804	3.11743	63.848	4.61721	63.852	4.83582		81.2	-2.16016	81.3	12.0102	81.2	-0.480469	81.3	-0.957825
63.904	3.1272	63.948	4.60744	63.952	4.83386		81.3	-2.16016	81.4	12.0195	81.3	-0.478119	81.4	-0.959381
64.004	3.1272	64.048	4.60744	64.052	4.84363		81.4	-2.15234	81.5	12.025	81.4	-0.480469	81.5	-0.960938
64.104	3.11783	64.148	4.61213	64.152	4.83893		81.5	-2.15234	81.6	12.0141	81.5	-0.478912	81.6	-0.963287
64.204	3.12524	64.248	4.61721	64.252	4.85339		81.6	-2.16171	81.7	12.0195	81.6	-0.478119	81.7	-0.957825
64.304	3.12604	64.348	4.62463	64.352	4.86353		81.7	-2.15234	81.8	12.0219	81.7	-0.480469	81.8	-0.959381
64.404	3.1561	64.448	4.6301	64.452	4.86786		81.8	-2.15234	81.9	12.0273	81.8	-0.478912	81.9	-0.957031
64.504	3.13742	64.548	4.63065	64.552	4.86926		81.9	-2.14453	82	12.0328	81.9	-0.46875	82	-0.951569
64.604	3.15839	64.648	4.62604	64.652	4.86407		82	-2.15079	82.1	12.0219	82	-0.478119	82.1	-0.946106
64.704	3.15649	64.748	4.62698	64.752	4.87292		82.1	-2.14063	82.2	12.0273	82.1	-0.46875	82.2	-0.947662
64.804	3.16705	64.848	4.63634	64.852	4.88306		82.2	-2.14063	82.3	12.0406	82.2	-0.467194	82.3	-0.949219
64.904	3.18579	64.948	4.64651	64.952	4.89246		82.3	-2.14063	82.4	12.0414	82.3	-0.4664	82.4	-0.93985
65.004	3.18619	65.048	4.65119	65.052	4.89752		82.4	-2.13281	82.5	12.0508	82.4	-0.460938	82.5	-0.946106
65.104	3.18579	65.148	4.64651	65.152	4.90417		82.5	-2.12109	82.6	12.0523	82.5	-0.460938	82.6	-0.949219
65.204	3.19595	65.248	4.66096	65.252	4.90924		82.6	-2.12109	82.7	12.0625	82.6	-0.455475	82.7	-0.93985
65.304	3.20538	65.348	4.66698	65.352	4.91498		82.7	-2.13046	82.8	12.0609	82.7	-0.446869	82.8	-0.93985
65.404	3.19751	65.448	4.67776	65.452	4.91589		82.8	-2.12109	82.9	12.0703	82.8	-0.458588	82.9	-0.949219
65.504	3.20767	65.548	4.68244	65.552	4.92096		82.9	-2.12109	83	12.0719	82.9	-0.455475	83	-0.943756
65.604	3.20767	65.648	4.69221	65.652	4.93073		83	-2.12109	83.1	12.0727	83	-0.449219	83.1	-0.938293
65.704	3.22681	65.748	4.69729	65.752	4.94519		83.1	-2.11328	83.2	12.0898	83.1	-0.449219	83.2	-0.93985
65.804	3.23892	65.848	4.70197	65.852	4.95026		83.2	-2.11954	83.3	12.0922	83.2	-0.446869	83.3	-0.93985
65.904	3.24789	65.948	4.70042	65.952	4.95966		83.3	-2.12109	83.4	12.0914	83.3	-0.447662	83.4	-0.9375
66.004	3.23892	66.048	4.69025	66.052	4.96002		83.4	-2.13046	83.5	12.0898	83.4	-0.4375	83.5	-0.938293
66.104	3.24869	66.148	4.70002	66.152	4.96979		83.5	-2.12109	83.6	12.0938	83.5	-0.446869	83.6	-0.949219
66.204	3.25766	66.248	4.71018	66.252	4.96942		83.6	-2.12109	83.7	12.1016	83.6	-0.441406	83.7	-0.946106
66.304	3.25851	66.348	4.70096	66.352	4.97083		83.7	-2.13046	83.8	12.0922	83.7	-0.435944	83.8	-0.957031
66.404	3.25961	66.448	4.70237	66.452	4.97137		83.8	-2.13126	83.9	12.1031	83.8	-0.446869	83.9	-0.951569
66.504	3.26041	66.548	4.71369	66.552	4.96198		83.9	-2.13281	84	12.1039	83.9	-0.441406	84	-0.951569
66.604	3.26978	66.648	4.70901	66.652	4.96667		84	-2.14218	84.1	12.1094	84	-0.439056	84.1	-0.946106
66.704	3.27954	66.748	4.71877	66.752	4.97644		84.1	-2.15079	84.2	12.1195	84.1	-0.429688	84.2	-0.957031
66.804	3.25845	66.848	4.72346	66.852	4.98151		84.2	-2.14063	84.3	12.1172	84.2	-0.428131	84.3	-0.960938
66.904	3.27759	66.948	4.7383	66.952	4.98621		84.3	-2.14999	84.4	12.1305	84.3	-0.429688	84.4	-0.969543
67.004	3.27753	67.048	4.73737	67.052	4.99493		84.4	-2.15234	84.5	12.1406	84.4	-0.427338	84.5	-0.959381
67.104	3.27603	67.148	4.74104	67.152	4.99908		84.5	-2.15079	84.6	12.1508	84.5	-0.421875	84.6	-0.951569
67.204	3.29477	67.248	4.7512	67.252	4.99872		84.6	-2.15234	84.7	12.1602	84.6	-0.428131	84.7	-0.949219
67.304	3.2854	67.348	4.74612	67.352	4.99402		84.7	-2.14999	84.8	12.1617	84.7	-0.417969	84.8	-0.957825
67.404	3.2854	67.448	4.74612	67.452	4.99402		84.8	-2.15234	84.9	12.1719	84.8	-0.419525	84.9	-0.959381
67.504	3.285	67.548	4.74143	67.552	4.98895		84.9	-2.15234	85	12.1797	84.9	-0.416412	85	-0.96875
67.604	3.27524	67.648	4.73167	67.652	4.97919		85	-2.1586	85.1	12.182	85	-0.427338	85.1	-0.959381
67.704	3.27603	67.748	4.73127	67.752	4.97955		85.1	-2.16016	85.2	12.1797	85.1	-0.428131	85.2	-0.965637
67.804	3.2854	67.848	4.74612	67.852	4.99402		85.2	-2.16953	85.3	12.193	85.2	-0.427338	85.3	-0.959381
67.904	3.29712	67.948	4.74612	67.952	4.99402		85.3	-2.16406	85.4	12.182	85.3	-0.439056	85.4	-0.96875
68.004	3.2854	68.048	4.74612	68.052	4.99402		85.4	-2.17343	85.5	12.1875	85.4	-0.435944	85.5	-0.96875
68.104	3.2854	68.148	4.74612	68.152	5.01355		85.5	-2.17578	85.6	12.193	85.5	-0.429688	85.6	-0.963287
68.204	3.285	68.248	4.73167	68.252	5.00848		85.6	-2.18204	85.7	12.2031	85.6	-0.439056	85.7	-0.969543
68.304	3.28619	68.348	4.73595	68.352	5.01392		85.7	-2.17188	85.8	12.2016	85.7	-0.435944	85.8	-0.96875
68.404	3.31665	68.448	4.76565	68.452	5.03308		85.8	-2.18124	85.9	12.1992	85.8	-0.4375	85.9	-0.9711
68.504	3.31625	68.548	4.76096	68.552	5.01825		85.9	-2.18985	86	12.2016	85.9	-0.439056	86	-0.969543
68.604	3.31625	68.648	4.7512	68.652	5.01825		86	-2.19141	86.1	12.207	86	-0.429688	86.1	-0.9711
68.704	3.30728	68.748	4.7508	68.752	5.01862		86.1	-2.20078	86.2	12.2125	86.1	-0.445313	86.2	-0.96875
68.804	3.31625	68.848	4.77073	68.852	5.02802		86.2	-2.19141	86.3	12.2188	86.2	-0.447662	86.3	-0.9711
68.904	3.30688	68.948	4.76565	68.952	5.03308		86.3	-2.19141	86.4	12.2211	86.3	-0.4375	86.4	-0.977356
69.004	3.30643	69.048	4.76003	69.052	5.02698		86.4	-2.19766	86.5	12.2188	86.4	-0.446869	86.5	-0.976563
69.104	3.30734	69.148	4.76932	69.152	5.02747		86.5	-2.20078	86.6	12.2242	86.5	-0.446869	86.6	-0.9711
69.204	3.3186	69.248	4.78518	69.252	5.03308		86.6	-2.20313	86.7	12.2305	86.6	-0.447662	86.7	-0.965637
69.304	3.32837	69.348	4.79494	69.352	5.03308		86.7	-2.20313	86.8	12.2328	86.7	-0.449219	86.8	-0.96875
69.404	3.32797	69.448	4.79026	69.452	5.02802		86.8	-2.20938	86.9	12.232	86.8	-0.446869	86.9	-0.9711
69.504	3.3186	69.548	4.7969	69.552	5.03308		86.9	-2.20468	87	12.2211	86.9	-0.447662	87	-0.96875
69.604	3.31821	69.648	4.79221	69.652	5.03778		87	-2.20938	87.1	12.2305	87	-0.446869	87.1	-0.963287
69.704	3.30884	69.748	4.78713	69.752	5.03308		87.1	-2.20859	87.2	12.2305	87.1	-0.449219	87.2	-0.969543
69.804	3.32837	69.848	4.79885	69.852	5.03308		87.2	-2.21094	87.3	12.232	87.2	-0.435944	87.3	-0.959381
69.904	3.32758	69.948	4.79924	69.952	5.03271		87.3	-2.21094	87.4	12.2328	87.3	-0.446869	87.4	-0.96875
70.004	3.30884	70.048	4.78909	70.052	5.02332		87.4	-2.21249	87.5	12.2211	87.4	-0.450775	87.5	-0.9711
70.104	3.30844	70.148	4.78439	70.152	5.02802		87.5	-2.21484	87.6	12.2266	87.5	-0.447662	87.6	-0.969543
70.204	3.30884	70.248	4.78909	70.252	5.02332		87.6	-2.21484	87.7	12.232	87.6	-0.4375	87.7	-0.9711
70.304	3.31815	70.348	4.78346	70.352	5.01721		87.7	-2.2211	87.8	12.2211	87.7	-0.445313	87.8	-0.959381
70.404	3.30728	70.448	4.78205	70.452	5.01666		87.8	-2.22266	87.9	12.2242	87.8	-0.449219	87.9	-0.957031
70.504	3.31625	70.548	4.79221	70.552	5.02802		87.9	-2.21094	88	12.2211	87.9	-0.458588	88	-0.957825
70.604	3.30649	70.648	4.78245	70.652	5.01825		88	-2.22031	88.1	12.2305	88	-0.455475	88.1	-0.959381
70.704	3.29672	70.748	4.77268	70.752	5.01825		88.1	-2.22891	88.2	12.232	88.1	-0.458588	88.2	-0.957031
70.804	3.29752	70.848	4.77229	70.852	5.01862		88.2	-2.23047	88.3	12.2211	88.2	-0.449219	88.3	-0.951569
70.904	3.30649	70.948	4.77268	70.952	5.01825		88.3	-2.23047	88.4	12.2211	88.3	-0.457031	88.4	-0.951569
71.004	3.29712	71.048	4.77737	71.052	5.02332		88.4	-2.23047	88.5	12.2125	88.4	-0.449219	88.5	-0.946106
71.104	3.29712	71.148	4.77737	71.152	5.03503		88.5	-2.23047	88.6	12.2188	88.5	-0.464844	88.6	-0.957031
71.204	3.30688	71.248	4.77737	71.252	5.02332		88.6	-2.23203	88.7	12.2211	88.6	-0.460938	88.7	-0.951569
71.304	3.30688	71.348	4.78713	71.352	5.02332		88.7	-2.22266	88.8	12.2125	88.7	-0.458588	88.8	-0.949219
71.404	3.31705	71.448	4.80158	71.452	5.02838		88.8	-2.22891	88.9	12.2188	88.8	-0.449219	88.9	-0.951569
71.504	3.32602	71.548	4.80198	71.552	5.02802		88.9	-2.23047	89	12.2305	88.9	-0.447662	89	-0.950012
71.604	3.32843	71.648	4.8076	71.652	5.0556		89	-2.23047	89.1	12.2211	89	-0.458588	89.1	-0.93985
71.704	3.32986	71.748	4.80299	71.752	5.05042		89.1	-2.23047	89.2	12.2305	89.1	-0.449219	89.2	-0.93985
71.804	3.32837	71.848	4.80666	71.852	5.05457		89.2	-2.22812	89.3	12.2242	89.2	-0.447662	89.3	-0.9375
71.904	3.32797	71.948	4.81174	71.952	5.0495		89.3	-2.23047	89.4	12.2211	89.3	-0.446869	89.4	-0.932037
72.004	3.32797	72.048	4.81174	72.052	5.0495		89.4	-2.22266	89.5	12.2305	89.4	-0.441406	89.5	-0.938293
72.104	3.3186	72.148	4.7969	72.152	5.0448		89.5	-2.22266	89.6	12.2242	89.5	-0.457031	89.6	-0.928131
72.204	3.31821	72.248	4.8137	72.252	5.0495		89.6	-2.22266	89.7	12.2211	89.6	-0.4375	89.7	-0.929688
72.304	3.3186	72.348	4.80862	72.352	5.0448		89.7	-2.23203	89.8	12.2211	89.7	-0.429688	89.8	-0.932037
72.404	3.32797	72.448	4.8137	72.452	5.05145		89.8	-2.22266	89.9	12.2125	89.8	-0.427338	89.9	-0.920319
72.504	3.32837	72.548	4.80862	72.552	5.05652		89.9	-2.22891	90	12.2188	89.9	-0.428131	90	-0.926575
72.604	3.32831	72.648	4.80768	72.652	5.05548		90	-2.23047	90.1	12.2211	90	-0.417969	90.1	-0.920319
72.704	3.33618	72.748	4.80666	72.752	5.06433		90.1	-2.23984	90.2	12.2242	90.1	-0.427338	90.2	-0.917969
72.804	3.32642	72.848	4.81643	72.852	5.0741		90.2	-2.24219	90.3	12.2211	90.2	-0.428131	90.3	-0.920319
72.904	3.33618	72.948	4.82619	72.952	5.08386		90.3	-2.23438	90.4	12.2242	90.3	-0.417969	90.4	-0.917969
73.004	3.3475	73.048	4.8215	73.052	5.0788		90.4	-2.24063	90.5	12.2305	90.4	-0.419525	90.5	-0.912506
73.104	3.33859	73.148	4.82205	73.152	5.08997		90.5	-2.23047	90.6	12.2211	90.5	-0.421875	90.6	-0.907043
73.204	3.35922	73.248	4.82346	73.252	5.08075		90.6	-2.23047	90.7	12.2242	90.6	-0.416412	90.7	-0.900787
73.304	3.35025	73.348	4.83283	73.352	5.08112		90.7	-2.23984	90.8	12.2133	90.7	-0.407806	90.8	-0.900787
73.404	3.35922	73.448	4.83323	73.452	5.10028		90.8	-2.23438	90.9	12.2094	90.8	-0.419525	90.9	-0.898438
73.504	3.35962	73.548	4.82815	73.552	5.09558		90.9	-2.23438	91	12.2125	90.9	-0.4086	91	-0.900787
73.604	3.35767	73.648	4.83791	73.652	5.10535		91	-2.22891	91.1	12.2188	91	-0.419525	91.1	-0.899231
73.704	3.36697	73.748	4.83229	73.752	5.09924		91.1	-2.23047	91.2	12.2211	91.1	-0.410156	91.2	-0.889069
73.804	3.36588	73.848	4.8426	73.852	5.09869		91.2	-2.23047	91.3	12.2242	91.2	-0.4086	91.3	-0.890625
73.904	3.37485	73.948	4.85276	73.952	5.10809		91.3	-2.23203	91.4	12.2305	91.3	-0.398438	91.4	-0.881256
74.004	3.36508	74.048	4.84299	74.052	5.08856		91.4	-2.23438	91.5	12.2211	91.4	-0.407806	91.5	-0.881256
74.104	3.35611	74.148	4.8426	74.152	5.08893		91.5	-2.22266	91.6	12.2305	91.5	-0.402344	91.6	-0.875793
74.204	3.36508	74.248	4.85276	74.252	5.08856		91.6	-2.22266	91.7	12.2227	91.6	-0.396881	91.7	-0.869537
74.304	3.35571	74.348	4.83596	74.352	5.09558		91.7	-2.22266	91.8	12.2188	91.7	-0.407806	91.8	-0.878906
74.404	3.36548	74.448	4.84573	74.452	5.08386		91.8	-2.21719	91.9	12.2211	91.8	-0.398438	91.9	-0.869537
74.504	3.36548	74.548	4.84573	74.552	5.09363		91.9	-2.21094	92	12.2266	91.9	-0.390625	92	-0.867981
74.604	3.36548	74.648	4.84573	74.652	5.09363		92	-2.21094	92.1	12.232	92	-0.40625	92.1	-0.869537
74.704	3.36508	74.748	4.85081	74.752	5.09833		92.1	-2.22031	92.2	12.2289	92.1	-0.398438	92.2	-0.867188
74.804	3.34555	74.848	4.84104	74.852	5.08856		92.2	-2.21094	92.3	12.2383	92.2	-0.399994	92.3	-0.861725
74.904	3.3483	74.948	4.83088	74.952	5.07916		92.3	-2.21094	92.4	12.2437	92.3	-0.4086	92.4	-0.850006
75.004	3.35767	75.048	4.84573	75.052	5.09363		92.4	-2.20313	92.5	12.25	92.4	-0.398438	92.5	-0.859375
75.104	3.35812	75.148	4.85135	75.152	5.09973		92.5	-2.21249	92.6	12.2406	92.5	-0.407806	92.6	-0.842194
75.204	3.36853	75.248	4.84713	75.252	5.09418		92.6	-2.20938	92.7	12.2578	92.6	-0.416412	92.7	-0.836731
75.304	3.3483	75.348	4.84064	75.352	5.08893		92.7	-2.21094	92.8	12.2516	92.7	-0.419525	92.8	-0.838287
75.404	3.3479	75.448	4.84573	75.452	5.09363		92.8	-2.22031	92.9	12.2523	92.8	-0.410156	92.9	-0.839844
75.504	3.35806	75.548	4.85041	75.552	5.10846		92.9	-2.21484	93	12.2578	92.9	-0.404694	93	-0.84845
75.604	3.36743	75.648	4.85744	75.652	5.11316		93	-2.21484	93.1	12.2633	93	-0.398438	93.1	-0.850006
75.704	3.35767	75.748	4.85744	75.752	5.10339		93.1	-2.20938	93.2	12.2641	93.1	-0.407806	93.2	-0.847656
75.804	3.36783	75.848	4.86213	75.852	5.10846		93.2	-2.21094	93.3	12.2695	93.2	-0.396881	93.3	-0.842194
75.904	3.3768	75.948	4.86253	75.952	5.11786		93.3	-2.21094	93.4	12.2695	93.3	-0.398438	93.4	-0.842194
76.004	3.36743	76.048	4.85744	76.052	5.11316		93.4	-2.22031	93.5	12.2797	93.4	-0.396088	93.5	-0.830475
76.104	3.36743	76.148	4.85744	76.152	5.11316		93.5	-2.22266	93.6	12.2711	93.5	-0.407806	93.6	-0.828918
76.204	3.36703	76.248	4.85276	76.252	5.10809		93.6	-2.21484	93.7	12.2813	93.6	-0.4086	93.7	-0.818756
76.304	3.35727	76.348	4.84299	76.352	5.09833		93.7	-2.21484	93.8	12.2719	93.7	-0.398438	93.8	-0.828125
76.404	3.3479	76.448	4.83596	76.452	5.10339		93.8	-2.20938	93.9	12.2773	93.8	-0.407806	93.9	-0.825012
76.504	3.33618	76.548	4.83596	76.552	5.10339		93.9	-2.21094	94	12.2828	93.9	-0.402344	94	-0.818756
76.604	3.33612	76.648	4.83502	76.652	5.10236		94	-2.22031	94.1	12.2891	94	-0.396881	94.1	-0.828125
76.704	3.34445	76.748	4.83963	76.752	5.10754		94.1	-2.21094	94.2	12.2891	94.1	-0.407806	94.2	-0.818756
76.804	3.34595	76.848	4.84573	76.852	5.11316		94.2	-2.21094	94.3	12.3008	94.2	-0.398438	94.3	-0.820313
76.904	3.34634	76.948	4.85041	76.952	5.11823		94.3	-2.21094	94.4	12.2914	94.3	-0.396881	94.4	-0.822662
77.004	3.35532	77.048	4.84104	77.052	5.12958		94.4	-2.20938	94.5	12.3008	94.4	-0.407806	94.5	-0.810944
77.104	3.34634	77.148	4.85041	77.152	5.12994		94.5	-2.21875	94.6	12.3023	94.5	-0.398438	94.6	-0.8172
77.204	3.36508	77.248	4.85081	77.252	5.13934		94.6	-2.22031	94.7	12.3031	94.6	-0.399994	94.7	-0.820313
77.304	3.34634	77.348	4.84064	77.352	5.13971		94.7	-2.22266	94.8	12.3086	94.7	-0.4086	94.8	-0.810944
77.404	3.35532	77.448	4.84104	77.452	5.13934		94.8	-2.21094	94.9	12.3141	94.8	-0.419525	94.9	-0.810944
77.504	3.34595	77.548	4.82619	77.552	5.12488		94.9	-2.22031	95	12.3109	94.9	-0.410156	95	-0.809387
77.604	3.34595	77.648	4.83791	77.652	5.13464		95	-2.22266	95.1	12.3203	95	-0.416412	95.1	-0.799225
77.704	3.34595	77.748	4.83791	77.752	5.12488		95.1	-2.22891	95.2	12.3188	95.1	-0.419525	95.2	-0.808594
77.804	3.34555	77.848	4.82346	77.852	5.11981		95.2	-2.22266	95.3	12.3219	95.2	-0.416412	95.3	-0.799225
77.904	3.33658	77.948	4.82307	77.952	5.12018		95.3	-2.22266	95.4	12.3203	95.3	-0.427338	95.4	-0.791412
78.004	3.34549	78.048	4.82253	78.052	5.11877		95.4	-2.22266	95.5	12.332	95.4	-0.416412	95.5	-0.78595
78.104	3.33423	78.148	4.81643	78.152	5.11316		95.5	-2.23203	95.6	12.3398	95.5	-0.427338	95.6	-0.796875
78.204	3.33429	78.248	4.80565	78.252	5.12396		95.6	-2.22266	95.7	12.3422	95.6	-0.427338	95.7	-0.791412
78.304	3.33578	78.348	4.81174	78.352	5.11005		95.7	-2.22891	95.8	12.3414	95.7	-0.435944	95.8	-0.789063
78.404	3.33853	78.448	4.81135	78.452	5.12018		95.8	-2.23047	95.9	12.3516	95.8	-0.429688	95.9	-0.791412
78.504	3.33813	78.548	4.81643	78.552	5.12488		95.9	-2.23047	96	12.3516	95.9	-0.427338	96	-0.789856
78.604	3.33853	78.648	4.81135	78.652	5.12994		96	-2.23203	96.1	12.35	96	-0.429688	96.1	-0.779694
78.704	3.3479	78.748	4.81643	78.752	5.13464		96.1	-2.23438	96.2	12.3594	96.1	-0.428131	96.2	-0.771881
78.804	3.33853	78.848	4.81135	78.852	5.14948		96.2	-2.22266	96.3	12.3711	96.2	-0.429688	96.3	-0.78125
78.904	3.35767	78.948	4.80666	78.952	5.14246		96.3	-2.22891	96.4	12.3727	96.3	-0.427338	96.4	-0.778137
79.004	3.35806	79.048	4.81135	79.052	5.14752		96.4	-2.23984	96.5	12.3734	96.4	-0.435944	96.5	-0.779694
79.104	3.36703	79.148	4.81174	79.152	5.14716		96.5	-2.24219	96.6	12.3789	96.5	-0.439056	96.6	-0.769531
79.204	3.36783	79.248	4.80158	79.252	5.14752		96.6	-2.24219	96.7	12.3813	96.6	-0.435944	96.7	-0.771881
79.304	3.36783	79.348	4.81135	79.352	5.15729		96.7	-2.25156	96.8	12.3789	96.7	-0.43515	96.8	-0.778137
79.404	3.37766	79.448	4.81229	79.452	5.16809		96.8	-2.25391	96.9	12.3805	96.8	-0.429688	96.9	-0.777344
79.504	3.38892	79.548	4.82815	79.552	5.18347		96.9	-2.24844	97	12.3813	96.9	-0.427338	97	-0.771881
79.604	3.37955	79.648	4.83283	79.652	5.18854		97	-2.25	97.1	12.3805	97	-0.428131	97.1	-0.771881
79.704	3.39828	79.748	4.84299	79.752	5.18817		97.1	-2.25156	97.2	12.3906	97.1	-0.429688	97.2	-0.766418
79.804	3.38931	79.848	4.83283	79.852	5.20026		97.2	-2.25391	97.3	12.3813	97.2	-0.427338	97.3	-0.767975
79.904	3.39868	79.948	4.84768	79.952	5.20496		97.3	-2.25391	97.4	12.3906	97.3	-0.435944	97.4	-0.769531
80.004	3.38696	80.048	4.83596	80.052	5.19519		97.4	-2.26016	97.5	12.3984	97.4	-0.439056	97.5	-0.771881
80.104	3.39673	80.148	4.84573	80.152	5.19519		97.5	-2.26172	97.6	12.4039	97.5	-0.429688	97.6	-0.769531
80.204	3.39673	80.248	4.84573	80.252	5.20496		97.6	-2.25	97.7	12.393	97.6	-0.435944	97.7	-0.778137
80.304	3.39713	80.348	4.85041	80.352	5.21002		97.7	-2.25	97.8	12.3922	97.7	-0.439056	97.8	-0.767975
80.404	3.41626	80.448	4.86721	80.452	5.21472		97.8	-2.25156	97.9	12.4023	97.8	-0.429688	97.9	-0.775787
80.504	3.41626	80.548	4.85744	80.552	5.21472		97.9	-2.25391	98	12.4008	97.9	-0.429688	98	-0.777344
80.604	3.41626	80.648	4.86721	80.652	5.22449		98	-2.26016	98.1	12.4102	98	-0.427338	98.1	-0.771881
80.704	3.41666	80.748	4.87189	80.752	5.22955		98.1	-2.26172	98.2	12.4008	98.1	-0.435944	98.2	-0.778137
80.804	3.43579	80.848	4.88674	80.852	5.23425		98.2	-2.27109	98.3	12.4117	98.2	-0.429688	98.3	-0.767975
80.904	3.43573	80.948	4.87604	80.952	5.22345		98.3	-2.27344	98.4	12.4102	98.3	-0.417969	98.4	-0.767975
81.004	3.43384	81.048	4.87502	81.052	5.2323		98.4	-2.26172	98.5	12.4219	98.4	-0.427338	98.5	-0.777344
81.104	3.43384	81.148	4.87502	81.152	5.2323		98.5	-2.26172	98.6	12.4203	98.5	-0.428131	98.6	-0.778137
81.204	3.4343	81.248	4.88065	81.252	5.22864		98.6	-2.26797	98.7	12.4234	98.6	-0.429688	98.7	-0.779694
81.304	3.44595	81.348	4.88166	81.352	5.24908		98.7	-2.26953	98.8	12.4297	98.7	-0.427338	98.8	-0.789063
81.404	3.45493	81.448	4.89182	81.452	5.24872		98.8	-2.26953	98.9	12.432	98.8	-0.429688	98.9	-0.789063
81.504	3.44556	81.548	4.89651	81.552	5.24402		98.9	-2.26172	99	12.4297	98.9	-0.428131	99	-0.791412
81.604	3.44556	81.648	4.89651	81.652	5.24402		99	-2.25937	99.1	12.4312	99	-0.429688	99.1	-0.797668
81.704	3.44556	81.748	4.89651	81.752	5.25378		99.1	-2.26172	99.2	12.432	99.1	-0.427338	99.2	-0.800781
81.804	3.45728	81.848	4.89651	81.852	5.25378		99.2	-2.26172	99.3	12.4414	99.2	-0.435944	99.3	-0.809387
81.904	3.45728	81.948	4.90627	81.952	5.26355		99.3	-2.27109	99.4	12.443	99.3	-0.446869	99.4	-0.799225
82.004	3.44751	82.048	4.89651	82.052	5.26355		99.4	-2.27344	99.5	12.4438	99.4	-0.450775	99.5	-0.808594
82.104	3.44711	82.148	4.89182	82.152	5.24872		99.5	-2.27188	99.6	12.4492	99.5	-0.453125	99.6	-0.810944
82.204	3.44751	82.248	4.88674	82.252	5.25378		99.6	-2.28281	99.7	12.4516	99.6	-0.447662	99.7	-0.8172
82.304	3.44791	82.348	4.90119	82.352	5.24908		99.7	-2.28516	99.8	12.443	99.7	-0.458588	99.8	-0.816406
82.404	3.45688	82.448	4.89182	82.452	5.25848		99.8	-2.27969	99.9	12.4398	99.8	-0.455475	99.9	-0.818756
82.504	3.44791	82.548	4.89143	82.552	5.24908		99.9	-2.28125	100	12.443	99.9	-0.449219	100	-0.828125
82.604	3.46664	82.648	4.88206	82.652	5.24872		100	-2.28125	100.1	12.4492	100	-0.458588	100.1	-0.836731
82.704	3.45767	82.748	4.89143	82.752	5.24908		100.1	-2.28125	100.2	12.4516	100.1	-0.455475	100.2	-0.830475
82.804	3.47681	82.848	4.89651	82.852	5.25378		100.2	-2.29062	100.3	12.4492	100.2	-0.457031	100.3	-0.839844
82.904	3.47641	82.948	4.89182	82.952	5.24872		100.3	-2.28125	100.4	12.4547	100.3	-0.458588	100.4	-0.84845
83.004	3.4772	83.048	4.89143	83.052	5.24908		100.4	-2.27344	100.5	12.4609	100.4	-0.449219	100.5	-0.838287
83.104	3.47681	83.148	4.89651	83.152	5.25378		100.5	-2.27344	100.6	12.4633	100.5	-0.455475	100.6	-0.847656
83.204	3.47681	83.248	4.88674	83.252	5.27332		100.6	-2.27969	100.7	12.4688	100.6	-0.457031	100.7	-0.842194
83.304	3.4772	83.348	4.91291	83.352	5.26862		100.7	-2.28125	100.8	12.4688	100.7	-0.4664	100.8	-0.84845
83.404	3.48657	83.448	4.91799	83.452	5.28308		100.8	-2.26953	100.9	12.4711	100.8	-0.460938	100.9	-0.859375
83.504	3.48657	83.548	4.90823	83.552	5.28503		100.9	-2.2789	101	12.4625	100.9	-0.470306	101	-0.856262
83.604	3.48697	83.648	4.91291	83.652	5.29987		101	-2.28125	101.1	12.4688	101	-0.467194	101.1	-0.867188
83.704	3.50571	83.748	4.91331	83.752	5.2995		101.1	-2.27344	101.2	12.4648	101.1	-0.46875	101.2	-0.869537
83.804	3.48657	83.848	4.90823	83.852	5.28503		101.2	-2.27344	101.3	12.4609	101.2	-0.478119	101.3	-0.878906
83.904	3.48663	83.948	4.90721	83.952	5.29584		101.3	-2.27969	101.4	12.4688	101.3	-0.475006	101.4	-0.887512
84.004	3.48853	84.048	4.90823	84.052	5.29675		101.4	-2.28125	101.5	12.4594	101.4	-0.476563	101.5	-0.881256
84.104	3.48853	84.148	4.90823	84.152	5.28699		101.5	-2.2789	101.6	12.4625	101.5	-0.478119	101.6	-0.881256
84.204	3.4787	84.248	4.90729	84.252	5.29572		101.6	-2.28125	101.7	12.4633	101.6	-0.480469	101.7	-0.890625
84.304	3.48657	84.348	4.91604	84.352	5.2948		101.7	-2.28125	101.8	12.4688	101.7	-0.46875	101.8	-0.887512
84.404	3.48657	84.448	4.91604	84.452	5.30457		101.8	-2.28125	101.9	12.4688	101.8	-0.46875	101.9	-0.889069
84.504	3.48697	84.548	4.92072	84.552	5.30963		101.9	-2.29062	102	12.4742	101.9	-0.467194	102	-0.898438
84.604	3.49594	84.648	4.92112	84.652	5.30927		102	-2.28516	102.1	12.4805	102	-0.478119	102.1	-0.907043
84.704	3.49634	84.748	4.91604	84.752	5.30457		102.1	-2.28516	102.2	12.4711	102.1	-0.489838	102.2	-0.910156
84.804	3.49594	84.848	4.92112	84.852	5.2995		102.2	-2.28516	102.3	12.4711	102.2	-0.498444	102.3	-0.912506
84.904	3.4772	84.948	4.91096	84.952	5.30963		102.3	-2.29141	102.4	12.4688	102.3	-0.488281	102.4	-0.918762
85.004	3.49634	85.048	4.91604	85.052	5.31433		102.4	-2.29297	102.5	12.4703	102.4	-0.49765	102.5	-0.9086
85.104	3.48657	85.148	4.9258	85.152	5.31433		102.5	-2.28125	102.6	12.4688	102.5	-0.506256	102.6	-0.917969
85.204	3.48657	85.248	4.9258	85.252	5.31433		102.6	-2.28125	102.7	12.4805	102.6	-0.5	102.7	-0.920319
85.304	3.48657	85.348	4.9258	85.352	5.31433		102.7	-2.29062	102.8	12.4828	102.7	-0.49765	102.8	-0.929688
85.404	3.49869	85.448	4.94025	85.452	5.3194		102.8	-2.29297	102.9	12.4742	102.8	-0.5	102.9	-0.920319
85.504	3.50766	85.548	4.94065	85.552	5.31903		102.9	-2.29297	103	12.4727	102.9	-0.506256	103	-0.920319
85.604	3.49829	85.648	4.93557	85.652	5.3241		103	-2.29922	103.1	12.4805	103	-0.5	103.1	-0.918762
85.704	3.49829	85.748	4.94534	85.752	5.31433		103.1	-2.30078	103.2	12.4711	103.1	-0.509369	103.2	-0.920319
85.804	3.48892	85.848	4.94025	85.852	5.3194		103.2	-2.30078	103.3	12.4805	103.2	-0.5	103.3	-0.9086
85.904	3.50766	85.948	4.94065	85.952	5.31903		103.3	-2.30078	103.4	12.482	103.3	-0.506256	103.4	-0.900787
86.004	3.49783	86.048	4.92995	86.052	5.30823		103.4	-2.31015	103.5	12.4805	103.4	-0.505463	103.5	-0.910156
86.104	3.48703	86.148	4.92947	86.152	5.30872		103.5	-2.3125	103.6	12.4711	103.5	-0.5	103.6	-0.912506
86.204	3.48657	86.248	4.9258	86.252	5.31433		103.6	-2.31876	103.7	12.4742	103.6	-0.509369	103.7	-0.907043
86.304	3.48657	86.348	4.9258	86.352	5.3241		103.7	-2.3125	103.8	12.4727	103.7	-0.517975	103.8	-0.9086
86.404	3.48657	86.448	4.9258	86.452	5.31238		103.8	-2.32968	103.9	12.4711	103.8	-0.507813	103.9	-0.910156
86.504	3.4772	86.548	4.93049	86.552	5.32721		103.9	-2.32422	104	12.4688	103.9	-0.509369	104	-0.900787
86.604	3.48657	86.648	4.93557	86.652	5.33191		104	-2.32422	104.1	12.4805	104	-0.517975	104.1	-0.900787
86.704	3.48657	86.748	4.94729	86.752	5.33191		104.1	-2.32422	104.2	12.4711	104.1	-0.519531	104.2	-0.907043
86.804	3.48697	86.848	4.95197	86.852	5.34674		104.2	-2.33359	104.3	12.4766	104.2	-0.517181	104.3	-0.896881
86.904	3.49634	86.948	4.96682	86.952	5.35144		104.3	-2.33594	104.4	12.4703	104.3	-0.519531	104.4	-0.898438
87.004	3.5061	87.048	4.96682	87.052	5.35144		104.4	-2.34219	104.5	12.4805	104.4	-0.511719	104.5	-0.900787
87.104	3.49634	87.148	4.95705	87.152	5.36316		104.5	-2.33203	104.6	12.4828	104.5	-0.506256	104.6	-0.889069
87.204	3.5061	87.248	4.96682	87.252	5.36316		104.6	-2.3414	104.7	12.4805	104.6	-0.507813	104.7	-0.890625
87.304	3.5061	87.348	4.96682	87.352	5.37292		104.7	-2.34375	104.8	12.4883	104.7	-0.5	104.8	-0.892975
87.404	3.50656	87.448	4.97244	87.452	5.37903		104.8	-2.35001	104.9	12.4937	104.8	-0.509369	104.9	-0.887512
87.504	3.51822	87.548	4.98322	87.552	5.37994		104.9	-2.35156	105	12.4922	104.9	-0.5	105	-0.889069
87.604	3.53696	87.648	4.98362	87.652	5.36981		105	-2.36093	105.1	12.4906	105	-0.5	105.1	-0.890625
87.704	3.51782	87.748	4.97854	87.752	5.37488		105.1	-2.36328	105.2	12.4883	105.1	-0.488281	105.2	-0.881256
87.804	3.51782	87.848	4.97854	87.852	5.37488		105.2	-2.35156	105.3	12.4883	105.2	-0.494537	105.3	-0.887512
87.904	3.52798	87.948	4.97346	87.952	5.37994		105.3	-2.35156	105.4	12.4937	105.3	-0.488281	105.4	-0.881256
88.004	3.53735	88.048	4.9883	88.052	5.37488		105.4	-2.35156	105.5	12.4922	105.4	-0.488281	105.5	-0.869537
88.104	3.53735	88.148	4.9883	88.152	5.37488		105.5	-2.35782	105.6	12.4828	105.5	-0.49765	105.6	-0.878906
88.204	3.53729	88.248	4.99713	88.252	5.38361		105.6	-2.36874	105.7	12.4805	105.6	-0.488281	105.7	-0.869537
88.304	3.54712	88.348	4.99612	88.352	5.38269		105.7	-2.37109	105.8	12.4883	105.7	-0.49765	105.8	-0.867981
88.404	3.53775	88.448	5.0008	88.452	5.37799		105.8	-2.37109	105.9	12.4906	105.8	-0.5	105.9	-0.878906
88.504	3.54712	88.548	5.01565	88.552	5.39246		105.9	-2.37735	106	12.482	105.9	-0.506256	106	-0.869537
88.604	3.54672	88.648	5.02073	88.652	5.38739		106	-2.37891	106.1	12.4805	106	-0.507813	106.1	-0.869537
88.704	3.53735	88.748	5.01565	88.752	5.38269		106.1	-2.37891	106.2	12.4883	106.1	-0.5	106.2	-0.861725
88.804	3.53775	88.848	5.0301	88.852	5.39752		106.2	-2.39999	106.3	12.5	106.2	-0.509369	106.3	-0.867981
88.904	3.54672	88.948	5.03049	88.952	5.39716		106.3	-2.40234	106.4	12.4906	106.3	-0.506256	106.4	-0.857819
89.004	3.54758	89.048	5.02127	89.052	5.38879		106.4	-2.40234	106.5	12.482	106.4	-0.507813	106.5	-0.857819
89.104	3.54672	89.148	5.0344	89.152	5.38934		106.5	-2.39999	106.6	12.4922	106.5	-0.5	106.6	-0.857819
89.204	3.54752	89.248	5.034	89.252	5.38971		106.6	-2.40234	106.7	12.4922	106.6	-0.5	106.7	-0.859375
89.304	3.56625	89.348	5.02268	89.352	5.37958		106.7	-2.40234	106.8	12.5	106.7	-0.49765	106.8	-0.850006
89.404	3.55728	89.448	5.03205	89.452	5.38971		106.8	-2.42032	106.9	12.4906	106.8	-0.5	106.9	-0.851563
89.504	3.56665	89.548	5.03713	89.552	5.39441		106.9	-2.42188	107	12.5	106.9	-0.494537	107	-0.842194
89.604	3.56665	89.648	5.0469	89.652	5.38464		107	-2.42188	107.1	12.5	107	-0.49765	107.1	-0.84845
89.704	3.56665	89.748	5.0469	89.752	5.39441		107.1	-2.41016	107.2	12.5016	107.1	-0.5	107.2	-0.838287
89.804	3.56665	89.848	5.0469	89.852	5.39441		107.2	-2.41016	107.3	12.5023	107.2	-0.488281	107.3	-0.830475
89.904	3.57837	89.948	5.0469	89.952	5.38464		107.3	-2.43124	107.4	12.5	107.3	-0.49765	107.4	-0.839844
90.004	3.57837	90.048	5.05666	90.052	5.38464		107.4	-2.43985	107.5	12.5133	107.4	-0.492188	107.5	-0.842194
90.104	3.5686	90.148	5.05666	90.152	5.39636		107.5	-2.42969	107.6	12.4906	107.5	-0.492188	107.6	-0.836731
90.204	3.5686	90.248	5.05666	90.252	5.39636		107.6	-2.42188	107.7	12.5	107.6	-0.492188	107.7	-0.824219
90.304	3.56854	90.348	5.06549	90.352	5.39532		107.7	-2.42188	107.8	12.5195	107.7	-0.482819	107.8	-0.822662
90.404	3.55688	90.448	5.06448	90.452	5.38269		107.8	-2.42188	107.9	12.5023	107.8	-0.49765	107.9	-0.810944
90.504	3.56665	90.548	5.07424	90.552	5.38269		107.9	-2.43124	108	12.5078	107.9	-0.511719	108	-0.822662
90.604	3.56665	90.648	5.07424	90.652	5.38269		108	-2.42188	108.1	12.5133	108	-0.517975	108.1	-0.8172
90.704	3.56665	90.748	5.07424	90.752	5.38269		108.1	-2.42813	108.2	12.5117	108.1	-0.519531	108.2	-0.799225
90.804	3.56665	90.848	5.08401	90.852	5.37292		108.2	-2.43906	108.3	12.5	108.2	-0.539063	108.3	-0.808594
90.904	3.57642	90.948	5.08401	90.952	5.38269		108.3	-2.44141	108.4	12.4805	108.3	-0.539063	108.4	-0.830475
91.004	3.56665	91.048	5.08596	91.052	5.38269		108.4	-2.45313	108.5	12.4828	108.4	-0.558594	108.5	-0.828918
91.104	3.57687	91.148	5.09158	91.152	5.38879		108.5	-2.46094	108.6	12.5195	108.5	-0.558594	108.6	-0.799225
91.204	3.57681	91.248	5.10236	91.252	5.39948		108.6	-2.49219	108.7	12.1422	108.6	-0.539063	108.7	-1.10001
91.304	3.58578	91.348	5.10276	91.352	5.38934		108.7	-2.51797	108.8	11.7891	108.7	-0.798431	108.8	-1.41797
91.404	3.56665	91.448	5.09768	91.452	5.38464		108.8	-2.55859	108.9	11.1703	108.8	-1.07031	108.9	-1.79141
91.504	3.57681	91.548	5.10236	91.552	5.37994		108.9	-2.63828	109	10.232	108.9	-1.48672	109	-2.59845
91.604	3.59555	91.648	5.10276	91.652	5.37958		109	-2.73282	109.1	9.20157	109	-2.12891	109.1	-3.42032
91.704	3.57681	91.748	5.11213	91.752	5.37994		109.1	-2.83203	109.2	7.98047	109.1	-2.82968	109.2	-4.21719
91.804	3.59595	91.848	5.11721	91.852	5.38464		109.2	-3.03125	109.3	6.72421	109.2	-3.65234	109.3	-5.37891
91.904	3.60571	91.948	5.11721	91.952	5.38464		109.3	-3.27499	109.4	5.32031	109.3	-4.48047	109.4	-6.43985
92.004	3.59595	92.048	5.11721	92.052	5.39441		109.4	-3.50391	109.5	3.83203	109.4	-5.42969	109.5	-7.51251
92.104	3.59595	92.148	5.11721	92.152	5.39441		109.5	-3.74219	109.6	2.34219	109.5	-6.37109	109.6	-8.60001
92.204	3.59595	92.248	5.12698	92.252	5.39441		109.6	-4.01172	109.7	0.859375	109.6	-7.35156	109.7	-9.78751
92.304	3.59549	92.348	5.12135	92.352	5.38831		109.7	-4.24609	109.8	-0.675781	109.7	-8.34219	109.8	-11.0586
92.404	3.59595	92.448	5.11526	92.452	5.39246		109.8	-4.49844	109.9	-2.13907	109.8	-9.34766	109.9	-12.3383
92.504	3.59634	92.548	5.12971	92.552	5.39752		109.9	-4.73047	110	-3.61874	109.9	-10.3336	110	-13.5844
92.604	3.59555	92.648	5.1301	92.652	5.39716		110	-4.94141	110.1	-5.07266	110	-11.3383	110.1	-14.7664
92.704	3.58618	92.748	5.11526	92.752	5.39246		110.1	-5.16251	110.2	-6.57422	110.1	-12.3047	110.2	-15.9961
92.804	3.59641	92.848	5.13065	92.852	5.39856		110.2	-5.39063	110.3	-8.06485	110.2	-13.2578	110.3	-17.2078
92.904	3.5975	92.948	5.13206	92.952	5.39911		110.3	-5.64844	110.4	-9.50781	110.3	-14.2367	110.4	-18.4109
93.004	3.58813	93.048	5.12698	93.052	5.39441		110.4	-5.86797	110.5	-10.7383	110.4	-15.1875	110.5	-19.5633
93.104	3.58813	93.148	5.12698	93.152	5.38464		110.5	-6.11484	110.6	-11.9008	110.5	-16.0648	110.6	-20.6625
93.204	3.58813	93.248	5.12698	93.252	5.39441		110.6	-6.35001	110.7	-13.0492	110.6	-16.9664	110.7	-21.6336
93.304	3.58813	93.348	5.12698	93.352	5.39441		110.7	-6.56094	110.8	-14.1859	110.7	-17.7703	110.8	-22.6391
93.404	3.58813	93.448	5.12698	93.452	5.39441		110.8	-6.76016	110.9	-15.3789	110.8	-18.6094	110.9	-23.6898
93.504	3.58813	93.548	5.12698	93.552	5.39441		110.9	-7.04688	111	-16.5156	110.9	-19.3961	111	-24.6586
93.604	3.5983	93.648	5.13166	93.652	5.39948		111	-7.30624	111.1	-17.6523	111	-20.2406	111.1	-25.6039
93.704	3.60767	93.748	5.14651	93.752	5.41394		111.1	-7.57031	111.2	-18.7305	111.1	-21.0195	111.2	-26.5766
93.804	3.5983	93.848	5.15119	93.852	5.41901		111.2	-7.83203	111.3	-19.8258	111.2	-21.6859	111.3	-27.5688
93.904	3.60767	93.948	5.15627	93.952	5.42371		111.3	-8.06641	111.4	-20.6477	111.3	-22.5891	111.4	-28.3289
94.004	3.60806	94.048	5.16096	94.052	5.4483		111.4	-8.32422	111.5	-21.3195	111.4	-23.1516	111.5	-28.7023
94.104	3.61789	94.148	5.17166	94.152	5.44934		111.5	-8.54141	111.6	-20.9078	111.5	-23.1914	111.6	-28.1781
94.204	3.62915	94.248	5.18948	94.252	5.46472		111.6	-8.39453	111.7	-19.3078	111.6	-22.3094	111.7	-26.2352
94.304	3.63852	94.348	5.17503	94.352	5.44989		111.7	-7.81094	111.8	-16.8953	111.7	-20.3687	111.8	-23.3344
94.404	3.62915	94.448	5.16994	94.452	5.44519		111.8	-7.16797	111.9	-14.1086	111.8	-17.8977	111.9	-20.307
94.504	3.62955	94.548	5.16291	94.552	5.46002		111.9	-6.49454	112	-11.2258	111.9	-15.3625	112	-17.2117
94.604	3.63846	94.648	5.16237	94.652	5.44885		112	-5.82187	112.1	-8.32344	112	-12.8461	112.1	-14.1891
94.704	3.62759	94.748	5.17072	94.752	5.46979		112.1	-5.13672	112.2	-5.58281	112.1	-10.6422	112.2	-11.4672
94.804	3.63657	94.848	5.17112	94.852	5.46942		112.2	-4.49454	112.3	-3.31796	112.2	-8.60938	112.3	-9.25548
94.904	3.6272	94.948	5.16604	94.952	5.453		112.3	-3.92656	112.4	-1.12968	112.3	-6.96094	112.4	-7.15704
95.004	3.62759	95.048	5.17072	95.052	5.45807		112.4	-3.44063	112.5	0.692184	112.4	-5.48515	112.5	-5.43672
95.104	3.63657	95.148	5.17112	95.152	5.46942		112.5	-3.07813	112.6	2.32735	112.5	-4.22266	112.6	-4.0172
95.204	3.62759	95.248	5.17072	95.252	5.47955		112.6	-2.77188	112.7	3.48906	112.6	-3.03671	112.7	-2.81641
95.304	3.63657	95.348	5.18089	95.352	5.47919		112.7	-2.43985	112.8	4.45625	112.7	-2.23593	112.8	-1.76094
95.404	3.6272	95.448	5.1758	95.452	5.47449		112.8	-2.16953	112.9	5.32735	112.8	-1.56953	112.9	-1.06953
95.504	3.63736	95.548	5.19025	95.552	5.47955		112.9	-2.02031	113	6.04219	112.9	-0.996094	113	-0.308594
95.604	3.64633	95.648	5.19065	95.652	5.47919		113	-1.91328	113.1	6.49609	113	-0.453125	113.1	0.0820313
95.704	3.63696	95.748	5.18557	95.752	5.47449		113.1	-1.80391	113.2	6.84375	113.1	-0.141403	113.2	0.469528
95.804	3.64633	95.848	5.18089	95.852	5.48895		113.2	-1.69218	113.3	7.16875	113.2	0.170319	113.3	0.824219
95.904	3.63696	95.948	5.19729	95.952	5.48425		113.3	-1.6086	113.4	7.45078	113.3	0.394531	113.4	1.09843
96.004	3.64673	96.048	5.18752	96.052	5.48425		113.4	-1.52188	113.5	7.69453	113.4	0.529694	113.5	1.22499
96.104	3.64633	96.148	5.17112	96.152	5.47919		113.5	-1.40157	113.6	7.83984	113.5	0.654694	113.6	1.31796
96.204	3.63736	96.248	5.18244	96.252	5.47955		113.6	-1.28984	113.7	7.85001	113.6	0.791412	113.7	1.42188
96.304	3.64633	96.348	5.1926	96.352	5.47919		113.7	-1.25078	113.8	7.87735	113.7	0.869537	113.8	1.51015
96.404	3.6369	96.448	5.18658	96.452	5.48322		113.8	-1.22891	113.9	7.88985	113.8	0.905472	113.9	1.57655
96.504	3.63501	96.548	5.18557	96.552	5.4823		113.9	-1.18437	114	7.89531	113.9	0.969528	114	1.61952
96.604	3.63501	96.648	5.18557	96.652	5.4823		114	-1.13907	114.1	7.86797	114	0.977341	114.1	1.62343
96.704	3.63461	96.748	5.18089	96.752	5.47723		114.1	-1.08829	114.2	7.8289	114.1	0.953125	114.2	1.61639
96.804	3.64673	96.848	5.18557	96.852	5.47253		114.2	-1.05859	114.3	7.83125	114.2	0.965622	114.3	1.55937
96.904	3.6468	96.948	5.18651	96.952	5.48334		114.3	-1.02969	114.4	7.80391	114.3	0.958588	114.4	1.51483
97.004	3.64868	97.048	5.18752	97.052	5.48425		114.4	-0.977341	114.5	7.72969	114.4	0.938278	114.5	1.46953
97.104	3.64868	97.148	5.18752	97.152	5.48425		114.5	-0.935944	114.6	7.71407	114.5	0.899994	114.6	1.46405
97.204	3.64828	97.248	5.17112	97.252	5.48895		114.6	-0.914063	114.7	7.62265	114.6	0.923431	114.7	1.44843
97.304	3.63852	97.348	5.16135	97.352	5.47919		114.7	-0.886719	114.8	7.53047	114.7	0.940628	114.8	1.41093
97.404	3.62915	97.448	5.15627	97.452	5.48425		114.8	-0.861725	114.9	7.46797	114.8	0.923431	114.9	1.39374
97.504	3.62915	97.548	5.16799	97.552	5.48425		114.9	-0.842194	115	7.40781	114.9	0.915619	115	1.37421
97.604	3.63892	97.648	5.17776	97.652	5.48425		115	-0.830475	115.1	7.35312	115	0.888275	115.1	1.36249
97.704	3.62875	97.748	5.17307	97.752	5.47919		115.1	-0.808594	115.2	7.29453	115.1	0.859375	115.2	1.33749
97.804	3.61978	97.848	5.17268	97.852	5.47955		115.2	-0.785156	115.3	7.24374	115.2	0.868744	115.3	1.29999
97.904	3.62915	97.948	5.17776	97.952	5.49402		115.3	-0.789063	115.4	7.16797	115.3	0.832031	115.4	1.29608
98.004	3.62875	98.048	5.18284	98.052	5.47919		115.4	-0.795319	115.5	7.09297	115.4	0.821869	115.5	1.26093
98.104	3.61938	98.148	5.17776	98.152	5.49597		115.5	-0.787506	115.6	7.04843	115.5	0.792969	115.6	1.24139
98.204	3.61938	98.248	5.17776	98.252	5.48425		115.6	-0.806244	115.7	6.99454	115.6	0.7789	115.7	1.19141
98.304	3.62915	98.348	5.18948	98.352	5.48425		115.7	-0.816406	115.8	6.93672	115.7	0.757813	115.8	1.15546
98.404	3.62915	98.448	5.18948	98.452	5.48425		115.8	-0.81485	115.9	6.89609	115.8	0.714844	115.9	1.14218
98.504	3.62869	98.548	5.18385	98.552	5.47815		115.9	-0.816406	116	6.83203	115.9	0.695313	116	1.10312
98.604	3.6272	98.648	5.18752	98.652	5.4823		116	-0.816406	116.1	6.7789	116	0.673431	116.1	1.0578
98.704	3.6268	98.748	5.1926	98.752	5.46747		116.1	-0.816406	116.2	6.73203	116.1	0.65625	116.2	1.02734
98.804	3.61743	98.848	5.18752	98.852	5.46277		116.2	-0.832031	116.3	6.67813	116.2	0.6539	116.3	0.985153
98.904	3.61743	98.948	5.19729	98.952	5.47253		116.3	-0.828125	116.4	6.61874	116.3	0.611725	116.4	0.957031
99.004	3.61703	99.048	5.1926	99.052	5.46747		116.4	-0.828125	116.5	6.58984	116.4	0.603119	116.5	0.915619
99.104	3.61743	99.148	5.19729	99.152	5.46277		116.5	-0.834381	116.6	6.53281	116.5	0.574219	116.6	0.913269
99.204	3.61743	99.248	5.20705	99.252	5.46277		116.6	-0.828125	116.7	6.46249	116.6	0.564056	116.7	0.896088
99.304	3.61703	99.348	5.20237	99.352	5.46747		116.7	-0.816406	116.8	6.41953	116.7	0.566406	116.8	0.864838
99.404	3.60767	99.448	5.20705	99.452	5.46277		116.8	-0.834381	116.9	6.38281	116.8	0.535156	116.9	0.833588
99.504	3.60767	99.548	5.20705	99.552	5.47449		116.9	-0.833588	117	6.34921	116.9	0.515625	117	0.825775
99.604	3.5975	99.648	5.21214	99.652	5.46942		117	-0.84375	117.1	6.33203	117	0.489838	117.1	0.819519
99.704	3.5975	99.748	5.21214	99.752	5.45966		117.1	-0.853912	117.2	6.28125	117.1	0.464844	117.2	0.794525
99.804	3.57837	99.848	5.21877	99.852	5.45496		117.2	-0.857025	117.3	6.24219	117.2	0.457031	117.3	0.774994
99.904	3.58774	99.948	5.21409	99.952	5.43817		117.3	-0.865631	117.4	6.19296	117.3	0.419525	117.4	0.755463
100.004	3.57837	100.048	5.19924	100.052	5.44324		117.4	-0.861725	117.5	6.15234	117.4	0.4086	117.5	0.755463
100.104	3.57837	100.148	5.19924	100.152	5.44324		117.5	-0.864838	117.6	6.1125	117.5	0.399994	117.6	0.725769
100.204	3.58768	100.248	5.20338	100.252	5.43713		117.6	-0.861725	117.7	6.08438	117.6	0.386719	117.7	0.710144
100.304	3.57642	100.348	5.19729	100.352	5.43152		117.7	-0.867188	117.8	6.04453	117.7	0.367188	117.8	0.699219
100.404	3.5643	100.448	5.20237	100.452	5.44794		117.8	-0.864838	117.9	6.01718	117.8	0.367188	117.9	0.68515
100.504	3.55533	100.548	5.21174	100.552	5.42682		117.9	-0.865631	118	5.96329	117.9	0.360931	118	0.667175
100.604	3.5647	100.648	5.22659	100.652	5.44128		118	-0.855469	118.1	5.93515	118	0.347656	118.1	0.648438
100.704	3.5643	100.748	5.21214	100.752	5.43622		118.1	-0.863281	118.2	5.89063	118.1	0.347656	118.2	0.634369
100.804	3.56665	100.848	5.20705	100.852	5.43152		118.2	-0.861725	118.3	5.85312	118.2	0.329681	118.3	0.616394
100.904	3.56665	100.948	5.21682	100.952	5.43152		118.3	-0.864838	118.4	5.82031	118.3	0.330475	118.4	0.608582
101.004	3.55688	101.048	5.20705	101.052	5.43152		118.4	-0.861725	118.5	5.78516	118.4	0.316406	118.5	0.597656
101.104	3.55728	101.148	5.23127	101.152	5.4483		118.5	-0.867188	118.6	5.75546	118.5	0.31015	118.6	0.595306
101.204	3.57642	101.248	5.24612	101.252	5.44324		118.6	-0.864838	118.7	5.72656	118.6	0.296875	118.7	0.577332
101.304	3.57602	101.348	5.23167	101.352	5.43817		118.7	-0.865631	118.8	5.68515	118.7	0.287506	118.8	0.575775
101.404	3.56665	101.448	5.22659	101.452	5.44324		118.8	-0.861725	118.9	5.64844	118.8	0.2789	118.9	0.548431
101.504	3.56673	101.548	5.23729	101.552	5.44427		118.9	-0.864838	119	5.60547	118.9	0.285156	119	0.544525
101.604	3.55884	101.648	5.24807	101.652	5.44519		119	-0.855469	119.1	5.56406	119	0.277344	119.1	0.530457
101.704	3.55884	101.748	5.23635	101.752	5.44519		119.1	-0.863281	119.2	5.52734	119.1	0.259369	119.2	0.507813
101.804	3.5686	101.848	5.23635	101.852	5.45496		119.2	-0.865631	119.3	5.51172	119.2	0.242188	119.3	0.499207
101.904	3.55878	101.948	5.23541	101.952	5.45392		119.3	-0.864838	119.4	5.49374	119.3	0.226563	119.4	0.488281
102.004	3.55688	102.048	5.22463	102.052	5.453		119.4	-0.873444	119.5	5.46875	119.4	0.217194	119.5	0.479675
102.104	3.55688	102.148	5.22463	102.152	5.46277		119.5	-0.864838	119.6	5.43204	119.5	0.208588	119.6	0.457031
102.204	3.56625	102.248	5.22971	102.252	5.4577		119.6	-0.865631	119.7	5.40547	119.6	0.195313	119.7	0.448425
102.304	3.56705	102.348	5.22932	102.352	5.45807		119.7	-0.855469	119.8	5.37344	119.7	0.189056	119.8	0.448425
102.404	3.57602	102.448	5.22971	102.452	5.44794		119.8	-0.853912	119.9	5.35547	119.8	0.171875	119.9	0.4375
102.504	3.56665	102.548	5.23635	102.552	5.44324		119.9	-0.859375	120	5.33359	119.9	0.15625	120	0.417175
102.604	3.56665	102.648	5.23635	102.652	5.453		120	-0.864838	120.1	5.31406	120	0.15625	120.1	0.417969
102.704	3.57602	102.748	5.24143	102.752	5.43817		120.1	-0.873444	120.2	5.2836	120.1	0.149994	120.2	0.397644
102.804	3.55688	102.848	5.23635	102.852	5.43347		120.2	-0.864838	120.3	5.28281	120.2	0.146881	120.3	0.386719
102.904	3.57602	102.948	5.24143	102.952	5.43817		120.3	-0.873444	120.4	5.24609	120.3	0.136719	120.4	0.378113
103.004	3.55688	103.048	5.22659	103.052	5.43347		120.4	-0.873444	120.5	5.22421	120.4	0.130463	120.5	0.367188
103.104	3.56667	103.148	5.23635	103.152	5.44324		120.5	-0.864838	120.6	5.1875	120.5	0.128906	120.6	0.358582
103.204	3.56625	103.248	5.23167	103.252	5.43817		120.6	-0.873444	120.7	5.18515	120.6	0.115631	120.7	0.350769
103.304	3.56625	103.348	5.21214	103.352	5.41864		120.7	-0.87265	120.8	5.16797	120.7	0.116409	120.8	0.347656
103.404	3.56665	103.448	5.20705	103.452	5.42371		120.8	-0.861725	120.9	5.15079	120.8	0.107819	120.9	0.33905
103.504	3.55728	103.548	5.21174	103.552	5.42877		120.9	-0.855469	121	5.13594	120.9	0.105469	121	0.328125
103.604	3.56625	103.648	5.21214	103.652	5.42841		121	-0.857025	121.1	5.12344	121	0.0992126	121.1	0.327332
103.704	3.569	103.748	5.21174	103.752	5.42877		121.1	-0.844528	121.2	5.10312	121.1	0.0882874	121.2	0.325775
103.804	3.57797	103.848	5.2219	103.852	5.42841		121.2	-0.845306	121.3	5.10156	121.2	0.0874939	121.3	0.316406
103.904	3.5686	103.948	5.21682	103.952	5.42371		121.3	-0.851563	121.4	5.06641	121.3	0.0859375	121.4	0.3078
104.004	3.5686	104.048	5.21682	104.052	5.42371		121.4	-0.847656	121.5	5.04453	121.4	0.0796814	121.5	0.314056
104.104	3.5686	104.148	5.20705	104.152	5.43542		121.5	-0.842194	121.6	5.03671	121.5	0.0765686	121.6	0.3078
104.204	3.57797	104.248	5.20237	104.252	5.42059		121.6	-0.845306	121.7	5.01563	121.6	0.0679626	121.7	0.296875
104.304	3.57877	104.348	5.19221	104.352	5.42096		121.7	-0.8461	121.8	4.99609	121.7	0.0687561	121.8	0.302338
104.404	3.58813	104.448	5.19729	104.452	5.42566		121.8	-0.845306	121.9	4.97656	121.8	0.0664063	121.9	0.296082
104.504	3.58813	104.548	5.18752	104.552	5.42566		121.9	-0.8461	122	4.97421	121.9	0.0679626	122	0.299988
104.604	3.58813	104.648	5.18752	104.652	5.42566		122	-0.842194	122.1	4.96329	122	0.0664063	122.1	0.296875
104.704	3.58813	104.748	5.17776	104.752	5.42566		122.1	-0.833588	122.2	4.94844	122.1	0.0601501	122.2	0.288269
104.804	3.58813	104.848	5.17776	104.852	5.42566		122.2	-0.834381	122.3	4.92578	122.2	0.0570374	122.3	0.277344
104.904	3.58813	104.948	5.16799	104.952	5.43542		122.3	-0.833588	122.4	4.91797	122.3	0.0601501	122.4	0.268738
105.004	3.5983	105.048	5.17268	105.052	5.44049		122.4	-0.834381	122.5	4.90079	122.4	0.0664063	122.5	0.274994
105.104	3.59595	105.148	5.17776	105.152	5.44519		122.5	-0.833588	122.6	4.87813	122.5	0.0687561	122.6	0.277344
105.204	3.60611	105.248	5.18244	105.252	5.45026		122.6	-0.824997	122.7	4.87344	122.6	0.0562439	122.7	0.268738
105.304	3.61502	105.348	5.1819	105.352	5.44885		122.7	-0.814056	122.8	4.84921	122.7	0.0664063	122.8	0.268738
105.404	3.59447	105.448	5.18143	105.452	5.44934		122.8	-0.822662	122.9	4.81641	122.8	0.0601501	122.9	0.257813
105.504	3.61588	105.548	5.18244	105.552	5.46002		122.9	-0.825775	123	4.80469	122.9	0.0664063	123	0.263275
105.604	3.62524	105.648	5.18752	105.652	5.453		123	-0.822662	123.1	4.78516	123	0.0570374	123.1	0.268738
105.704	3.61548	105.748	5.18752	105.752	5.453		123.1	-0.825775	123.2	4.76718	123.1	0.0601501	123.2	0.265625
105.804	3.62759	105.848	5.18049	105.852	5.45807		123.2	-0.822662	123.3	4.74609	123.2	0.0664063	123.3	0.268738
105.904	3.63657	105.948	5.19065	105.952	5.46747		123.3	-0.816406	123.4	4.73593	123.3	0.0585938	123.4	0.274994
106.004	3.6272	106.048	5.18557	106.052	5.453		123.4	-0.810944	123.5	4.72656	123.4	0.0664063	123.5	0.271088
106.104	3.62759	106.148	5.18049	106.152	5.45807		123.5	-0.802338	123.6	4.69766	123.5	0.0679626	123.6	0.274994
106.204	3.63657	106.248	5.18089	106.252	5.44794		123.6	-0.803131	123.7	4.67734	123.6	0.0687561	123.7	0.268738
106.304	3.63736	106.348	5.18049	106.352	5.45807		123.7	-0.806244	123.8	4.65625	123.7	0.0664063	123.8	0.265625
106.404	3.64633	106.448	5.17112	106.452	5.4577		123.8	-0.803131	123.9	4.65625	123.8	0.0679626	123.9	0.268738
106.504	3.63696	106.548	5.1758	106.552	5.453		123.9	-0.806244	124	4.64453	123.9	0.0664063	124	0.265625
106.604	3.63696	106.648	5.1758	106.652	5.453		124	-0.795319	124.1	4.625	124	0.0585938	124.1	0.268738
106.704	3.64673	106.748	5.1758	106.752	5.453		124.1	-0.794525	124.2	4.59921	124.1	0.0664063	124.2	0.274994
106.804	3.63696	106.848	5.1758	106.852	5.46277		124.2	-0.795319	124.3	4.58594	124.2	0.0679626	124.3	0.280457
106.904	3.63696	106.948	5.1758	106.952	5.46277		124.3	-0.791412	124.4	4.56641	124.3	0.0507813	124.4	0.277344
107.004	3.63736	107.048	5.18049	107.052	5.45807		124.4	-0.794525	124.5	4.55469	124.4	0.0664063	124.5	0.27655
107.104	3.64673	107.148	5.19534	107.152	5.46277		124.5	-0.795319	124.6	4.53671	124.5	0.0570374	124.6	0.271088
107.204	3.6468	107.248	5.19627	107.252	5.47552		124.6	-0.794525	124.7	4.52734	124.6	0.0562439	124.7	0.265625
107.304	3.64868	107.348	5.18752	107.352	5.47644		124.7	-0.7836	124.8	4.51563	124.7	0.0601501	124.8	0.268738
107.404	3.65884	107.448	5.19221	107.452	5.47174		124.8	-0.792969	124.9	4.49765	124.8	0.0492249	124.9	0.274994
107.504	3.65649	107.548	5.20705	107.552	5.48621		124.9	-0.785156	125	4.48828	124.9	0.0484314	125	0.280457
107.604	3.65689	107.648	5.21174	107.652	5.49127		125	-0.792969	125.1	4.48828	125	0.0375061	125.1	0.277344
107.704	3.66861	107.748	5.2215	107.752	5.49127		125.1	-0.785156	125.2	4.47656	125.1	0.0406189	125.2	0.280457
107.804	3.66861	107.848	5.24104	107.852	5.5108		125.2	-0.792969	125.3	4.45547	125.2	0.0375061	125.3	0.277344
107.904	3.67838	107.948	5.24104	107.952	5.5108		125.3	-0.785156	125.4	4.45625	125.3	0.0367126	125.4	0.288269
108.004	3.67838	108.048	5.2508	108.052	5.52057		125.4	-0.78125	125.5	4.44766	125.4	0.0375061	125.5	0.285156
108.104	3.69753	108.148	5.24612	108.152	5.52332		125.5	-0.7836	125.6	4.43359	125.5	0.0367126	125.6	0.288269
108.204	3.68814	108.248	5.2508	108.252	5.53815		125.6	-0.786713	125.7	4.41953	125.6	0.0289001	125.7	0.285156
108.304	3.69791	108.348	5.26057	108.352	5.54791		125.7	-0.785156	125.8	4.39688	125.7	0.0296936	125.8	0.296082
108.404	3.70767	108.448	5.27033	108.452	5.56744		125.8	-0.7836	125.9	4.38281	125.8	0.0195313	125.9	0.290619
108.504	3.71744	108.548	5.29182	108.552	5.56744		125.9	-0.800781	126	4.36874	125.9	0.0210876	126	0.288269
108.604	3.7272	108.648	5.31135	108.652	5.57721		126	-0.794525	126.1	4.35547	126	0.0179749	126.1	0.289063
108.704	3.72681	108.748	5.30666	108.752	5.58191		126.1	-0.804688	126.2	4.33749	126.1	0.0171814	126.2	0.288269
108.804	3.73657	108.848	5.32619	108.852	5.58191		126.2	-0.803131	126.3	4.32813	126.2	0.0117188	126.3	0.290619
108.904	3.73657	108.948	5.32619	108.952	5.58191		126.3	-0.803131	126.4	4.30704	126.3	0.0062561	126.4	0.294525
109.004	3.73697	109.048	5.32111	109.052	5.58698		126.4	-0.800781	126.5	4.2961	126.4	-0.00234985	126.5	0.290619
109.104	3.73657	109.148	5.33596	109.152	5.60144		126.5	-0.802338	126.6	4.28751	126.5	0.0015564	126.6	0.285156
109.204	3.73705	109.248	5.35135	109.252	5.59778		126.6	-0.8125	126.7	4.28516	126.6	-0.0078125	126.7	0.288269
109.304	3.74869	109.348	5.35236	109.352	5.60846		126.7	-0.803131	126.8	4.26718	126.7	-0.0015564	126.8	0.288269
109.404	3.75806	109.448	5.36721	109.452	5.60339		126.8	-0.8125	126.9	4.25626	126.8	-0.0117188	126.9	0.296875
109.504	3.76782	109.548	5.36721	109.552	5.61316		126.9	-0.814056	127	4.23984	126.9	-0.0101624	127	0.298431
109.604	3.76822	109.648	5.37189	109.652	5.61823		127	-0.8125	127.1	4.23438	127	-0.0132751	127.1	0.299988
109.704	3.78735	109.748	5.38674	109.752	5.62488		127.1	-0.803131	127.2	4.22656	127.1	-0.0101624	127.2	0.296875
109.804	3.77759	109.848	5.39846	109.852	5.62488		127.2	-0.8125	127.3	4.22031	127.2	-0.0195313	127.3	0.299988
109.904	3.77759	109.948	5.40823	109.952	5.63464		127.3	-0.806244	127.4	4.19766	127.3	-0.0328064	127.4	0.290619
110.004	3.77759	110.048	5.40627	110.052	5.63464		127.4	-0.803131	127.5	4.19531	127.4	-0.0296936	127.5	0.285156
110.104	3.77563	110.148	5.41604	110.152	5.62488		127.5	-0.8125	127.6	4.17734	127.5	-0.0390625	127.6	0.288269
110.204	3.7854	110.248	5.4258	110.252	5.63464		127.6	-0.814056	127.7	4.17578	127.6	-0.0445251	127.7	0.290619
110.304	3.785	110.348	5.42112	110.352	5.63934		127.7	-0.824219	127.8	4.17578	127.7	-0.0414124	127.8	0.285156
110.404	3.78534	110.448	5.42487	110.452	5.63361		127.8	-0.826569	127.9	4.15781	127.8	-0.0507813	127.9	0.2789
110.504	3.78345	110.548	5.43362	110.552	5.63269		127.9	-0.824219	128	4.14688	127.9	-0.0492249	128	0.27655
110.604	3.77376	110.648	5.43456	110.652	5.63373		128	-0.822662	128.1	4.12656	128	-0.0601501	128.1	0.271088
110.704	3.78735	110.748	5.43557	110.752	5.64441		128.1	-0.814056	128.2	4.125	128.1	-0.0609436	128.2	0.268738
110.804	3.78735	110.848	5.44534	110.852	5.63464		128.2	-0.824219	128.3	4.11874	128.2	-0.0601501	128.3	0.271088
110.904	3.79672	110.948	5.44065	110.952	5.62958		128.3	-0.832031	128.4	4.10782	128.3	-0.0609436	128.4	0.269531
111.004	3.78735	111.048	5.44729	111.052	5.63464		128.4	-0.822662	128.5	4.09921	128.4	-0.0703125	128.5	0.268738
111.104	3.78775	111.148	5.45197	111.152	5.62994		128.5	-0.832031	128.6	4.08829	128.5	-0.0718689	128.6	0.271088
111.204	3.80728	111.248	5.46174	111.252	5.64948		128.6	-0.825775	128.7	4.07968	128.6	-0.0609436	128.7	0.265625
111.304	3.81625	111.348	5.46214	111.352	5.64911		128.7	-0.81485	128.8	4.06876	128.7	-0.0640564	128.8	0.268738
111.404	3.81625	111.448	5.45237	111.452	5.63934		128.8	-0.820313	128.9	4.05624	128.8	-0.0609436	128.9	0.259369
111.504	3.80688	111.548	5.44729	111.552	5.64441		128.9	-0.825775	129	4.04532	128.9	-0.0703125	129	0.265625
111.604	3.80688	111.648	5.45705	111.652	5.64441		129	-0.824219	129.1	4.03671	129	-0.0625	129.1	0.268738
111.704	3.80688	111.748	5.46682	111.752	5.65613		129.1	-0.822662	129.2	4.03516	129.1	-0.0703125	129.2	0.259369
111.804	3.81665	111.848	5.47659	111.852	5.65417		129.2	-0.820313	129.3	4.0289	129.2	-0.0804749	129.3	0.257813
111.904	3.80649	111.948	5.48167	111.952	5.64911		129.3	-0.810944	129.4	4.01797	129.3	-0.078125	129.4	0.259369
112.004	3.79752	112.048	5.48127	112.052	5.64948		129.4	-0.814056	129.5	4.00937	129.4	-0.0718689	129.5	0.257019
112.104	3.80643	112.148	5.49049	112.152	5.65784		129.5	-0.824219	129.6	3.99844	129.5	-0.0726624	129.6	0.24765
112.204	3.80493	112.248	5.4844	112.252	5.65222		129.6	-0.81485	129.7	3.98593	129.6	-0.078125	129.7	0.257019
112.304	3.80493	112.348	5.4844	112.352	5.65222		129.7	-0.8125	129.8	3.97501	129.7	-0.0835876	129.8	0.251556
112.404	3.80453	112.448	5.49143	112.452	5.64716		129.8	-0.814056	129.9	3.9875	129.8	-0.0898438	129.9	0.246094
112.504	3.80501	112.548	5.48729	112.552	5.64349		129.9	-0.824219	130	3.97891	129.9	-0.0921936	130	0.239838
112.604	3.80688	112.648	5.49807	112.652	5.64441		130	-0.824219	130.1	3.97031	130	-0.0882874	130.1	0.239838
112.704	3.80649	112.748	5.49339	112.752	5.63934		130.1	-0.822662	130.2	3.96094	130.1	-0.0914001	130.2	0.239838
112.804	3.79712	112.848	5.47854	112.852	5.64441		130.2	-0.814056	130.3	3.95703	130.2	-0.0804749	130.3	0.237488
112.904	3.79672	112.948	5.48362	112.952	5.62958		130.3	-0.81485	130.4	3.94766	130.3	-0.0835876	130.4	0.232025
113.004	3.79868	113.048	5.46409	113.052	5.61981		130.4	-0.8125	130.5	3.93906	130.4	-0.0898438	130.5	0.226563
113.104	3.78931	113.148	5.45901	113.152	5.62488		130.5	-0.806244	130.6	3.93124	130.5	-0.0921936	130.6	0.229675
113.204	3.78931	113.248	5.46877	113.252	5.61511		130.6	-0.803131	130.7	3.91641	130.6	-0.0835876	130.7	0.220306
113.304	3.79907	113.348	5.45901	113.352	5.61511		130.7	-0.8125	130.8	3.91953	130.7	-0.0804749	130.8	0.226563
113.404	3.79907	113.448	5.45901	113.452	5.62488		130.8	-0.803131	130.9	3.91797	130.8	-0.0835876	130.9	0.2164
113.504	3.80838	113.548	5.45338	113.552	5.61877		130.9	-0.800781	131	3.9086	130.9	-0.0726624	131	0.217957
113.604	3.79712	113.648	5.45705	113.652	5.62292		131	-0.802338	131.1	3.89609	131	-0.0687561	131.1	0.208588
113.704	3.80688	113.748	5.45705	113.752	5.62292		131.1	-0.8125	131.2	3.89688	131.1	-0.0718689	131.2	0.210144
113.804	3.81625	113.848	5.45237	113.852	5.60809		131.2	-0.803131	131.3	3.88828	131.2	-0.0703125	131.3	0.200775
113.904	3.79712	113.948	5.45705	113.952	5.61511		131.3	-0.800781	131.4	3.88046	131.3	-0.0625	131.4	0.207031
114.004	3.80649	114.048	5.44065	114.052	5.60028		131.4	-0.794525	131.5	3.87891	131.4	-0.0703125	131.5	0.200775
114.104	3.78735	114.148	5.43557	114.152	5.59558		131.5	-0.804688	131.6	3.86563	131.5	-0.0609436	131.6	0.189056
114.204	3.78775	114.248	5.43049	114.252	5.60065		131.6	-0.795319	131.7	3.85703	131.6	-0.0640564	131.7	0.181244
114.304	3.80688	114.348	5.44534	114.352	5.61511		131.7	-0.794525	131.8	3.85547	131.7	-0.0609436	131.8	0.169525
114.404	3.81665	114.448	5.44534	114.452	5.62488		131.8	-0.7836	131.9	3.83984	131.8	-0.0703125	131.9	0.178894
114.504	3.80688	114.548	5.44729	114.552	5.61511		131.9	-0.78125	132	3.83829	131.9	-0.0546875	132	0.169525
114.604	3.80649	114.648	5.4426	114.652	5.61981		132	-0.786713	132.1	3.82578	132	-0.0585938	132.1	0.167969
114.704	3.79868	114.748	5.42307	114.752	5.61005		132.1	-0.775787	132.2	3.81796	132.1	-0.0585938	132.2	0.169525
114.804	3.79907	114.848	5.40823	114.852	5.60535		132.2	-0.773438	132.3	3.80704	132.2	-0.0546875	132.3	0.157806
114.904	3.79907	114.948	5.39846	114.952	5.60535		132.3	-0.764069	132.4	3.78906	132.3	-0.0507813	132.4	0.167175
115.004	3.79666	115.048	5.39284	115.052	5.60901		132.4	-0.763275	132.5	3.78671	132.4	-0.0492249	132.5	0.161713
115.104	3.77603	115.148	5.40119	115.152	5.60846		132.5	-0.773438	132.6	3.77579	132.5	-0.046875	132.6	0.161713
115.204	3.79477	115.248	5.39182	115.252	5.60809		132.6	-0.773438	132.7	3.7789	132.6	-0.0429688	132.7	0.15625
115.304	3.7858	115.348	5.37971	115.352	5.60651		132.7	-0.764069	132.8	3.75626	132.7	-0.0390625	132.8	0.149994
115.404	3.79517	115.448	5.37502	115.452	5.61121		132.8	-0.755463	132.9	3.74765	132.8	-0.0328064	132.9	0.147644
115.504	3.7854	115.548	5.36526	115.552	5.61121		132.9	-0.761719	133	3.73047	132.9	-0.0429688	133	0.138275
115.604	3.78548	115.648	5.3662	115.652	5.61224		133	-0.75235	133.1	3.71484	133	-0.0335999	133.1	0.144531
115.704	3.78775	115.748	5.37189	115.752	5.60846		133.1	-0.75	133.2	3.69922	133.1	-0.0390625	133.2	0.147644
115.804	3.79712	115.848	5.37698	115.852	5.62292		133.2	-0.743744	133.3	3.68906	133.2	-0.0296936	133.3	0.138275
115.904	3.79712	115.948	5.37698	115.952	5.61316		133.3	-0.732819	133.4	3.67813	133.3	-0.0210876	133.4	0.138275
116.004	3.79752	116.048	5.38166	116.052	5.61823		133.4	-0.742188	133.5	3.67734	133.4	-0.03125	133.5	0.139832
116.104	3.80688	116.148	5.37698	116.152	5.62488		133.5	-0.732819	133.6	3.66641	133.5	-0.0218811	133.6	0.148438
116.204	3.80728	116.248	5.38166	116.252	5.62994		133.6	-0.724213	133.7	3.65781	133.6	-0.0273438	133.7	0.149994
116.304	3.80493	116.348	5.38674	116.352	5.64441		133.7	-0.722656	133.8	3.64063	133.7	-0.0210876	133.8	0.147644
116.404	3.81625	116.448	5.37229	116.452	5.62958		133.8	-0.713287	133.9	3.63672	133.8	-0.0195313	133.9	0.149994
116.504	3.80688	116.548	5.36526	116.552	5.62488		133.9	-0.710938	134	3.62891	133.9	-0.0218811	134	0.148438
116.604	3.81665	116.648	5.35549	116.652	5.63464		134	-0.722656	134.1	3.625	134	-0.0195313	134.1	0.138275
116.704	3.81619	116.748	5.34987	116.752	5.62854		134.1	-0.7164	134.2	3.61874	134.1	-0.0132751	134.2	0.138275
116.804	3.8054	116.848	5.33963	116.852	5.61926		134.2	-0.714844	134.3	3.60782	134.2	-0.0195313	134.3	0.130463
116.904	3.80688	116.948	5.33596	116.952	5.62488		134.3	-0.713287	134.4	3.58984	134.3	-0.0101624	134.4	0.139832
117.004	3.81665	117.048	5.32815	117.052	5.62292		134.4	-0.710938	134.5	3.57968	134.4	-0.0195313	134.5	0.130463
117.104	3.81705	117.148	5.32307	117.152	5.62799		134.5	-0.710938	134.6	3.58594	134.5	-0.0195313	134.6	0.130463
117.204	3.81665	117.248	5.31643	117.252	5.63269		134.6	-0.7164	134.7	3.57657	134.6	-0.0210876	134.7	0.125
117.304	3.82681	117.348	5.32111	117.352	5.62799		134.7	-0.714844	134.8	3.56796	134.7	-0.0195313	134.8	0.126556
117.404	3.83618	117.448	5.31643	117.452	5.64246		134.8	-0.714844	134.9	3.56796	134.8	-0.0195313	134.9	0.128113
117.504	3.82642	117.548	5.31643	117.552	5.64246		134.9	-0.705475	135	3.56641	134.9	-0.0218811	135	0.130463
117.604	3.82837	117.648	5.30666	117.652	5.64246		135	-0.710938	135.1	3.54532	135	-0.0195313	135.1	0.118744
117.704	3.83853	117.748	5.31135	117.752	5.62799		135.1	-0.704681	135.2	3.54843	135.1	-0.03125	135.2	0.125
117.804	3.83626	117.848	5.31737	117.852	5.62396		135.2	-0.703125	135.3	3.53125	135.2	-0.0218811	135.3	0.118744
117.904	3.83813	117.948	5.32815	117.952	5.6366		135.3	-0.693756	135.4	3.52579	135.3	-0.0195313	135.4	0.118744
118.004	3.83891	118.048	5.35706	118.052	5.64679		135.4	-0.691406	135.5	3.51718	135.4	-0.0195313	135.5	0.116394
118.104	3.85721	118.148	5.34205	118.152	5.65002		135.5	-0.691406	135.6	3.50937	135.5	-0.0210876	135.6	0.110931
118.204	3.84595	118.248	5.34573	118.252	5.64441		135.6	-0.693756	135.7	3.49844	135.6	-0.0195313	135.7	0.1203
118.304	3.83696	118.348	5.36487	118.352	5.64478		135.7	-0.691406	135.8	3.50391	135.7	-0.0195313	135.8	0.110931
118.404	3.85492	118.448	5.35588	118.452	5.66357		135.8	-0.691406	135.9	3.48828	135.8	-0.0218811	135.9	0.110931
118.504	3.85454	118.548	5.31018	118.552	5.63898		135.9	-0.68515	136	3.48984	135.9	-0.0273438	136	0.109375
118.604	3.82602	118.648	5.27073	118.652	5.63934		136	-0.683594	136.1	3.48672	136	-0.0210876	136.1	0.0992126
118.704	3.82642	118.748	5.26565	118.752	5.5741		136.1	-0.683594	136.2	3.46875	136.1	-0.03125	136.2	0.0992126
118.804	3.83533	118.848	5.21822	118.852	5.56293		136.2	-0.683594	136.3	3.45859	136.2	-0.03125	136.3	0.0992126
118.904	3.8147	118.948	5.19534	118.952	5.57214		136.3	-0.674225	136.4	3.44922	136.3	-0.03125	136.4	0.108582
119.004	3.82446	119.048	5.1758	119.052	5.5741		136.4	-0.665619	136.5	3.44531	136.4	-0.0296936	136.5	0.0992126
119.104	3.83578	119.148	5.14964	119.152	5.58661		136.5	-0.664063	136.6	3.44141	136.5	-0.0273438	136.6	0.0992126
119.204	3.79602	119.248	5.15681	119.252	5.63409		136.6	-0.671875	136.7	3.42734	136.6	-0.0390625	136.7	0.0914001
119.304	3.79955	119.348	5.20487	119.352	5.68567		136.7	-0.662506	136.8	3.42813	136.7	-0.0390625	136.8	0.0976563
119.404	3.82431	119.448	5.13877	119.452	5.57208		136.8	-0.660156	136.9	3.42734	136.8	-0.0390625	136.9	0.0874939
119.504	3.71518	119.548	4.5869	119.552	5.15521		136.9	-0.6539	137	3.42813	136.9	-0.0406189	137	0.0968628
119.604	3.76111	119.648	3.97214	119.652	4.68207		137	-0.652344	137.1	3.41016	137	-0.0507813	137.1	0.0992126
119.704	3.84477	119.748	3.69885	119.752	4.61359		137.1	-0.652344	137.2	3.40781	137.1	-0.0414124	137.2	0.0992126
119.804	3.92502	119.848	3.72221	119.852	4.69958		137.2	-0.654694	137.3	3.39688	137.2	-0.0507813	137.3	0.105469
119.904	3.96877	119.948	3.70619	119.952	4.78394		137.3	-0.652344	137.4	3.39609	137.3	-0.0507813	137.4	0.108582
120.004	3.99649	120.048	3.73823	120.052	4.81439		137.4	-0.646088	137.5	3.37891	137.4	-0.0585938	137.5	0.110931
120.104	3.94743	120.148	3.84869	120.152	4.70593		137.5	-0.644531	137.6	3.38672	137.5	-0.0585938	137.6	0.0992126
120.204	3.69398	120.248	3.68049	120.252	4.49133		137.6	-0.652344	137.7	3.37891	137.6	-0.0640564	137.7	0.108582
120.304	3.57323	120.348	3.74479	120.352	4.51489		137.7	-0.642975	137.8	3.375	137.7	-0.0703125	137.8	0.117188
120.404	3.70033	120.448	4.06892	120.452	4.9212		137.8	-0.640625	137.9	3.36874	137.8	-0.0726624	137.9	0.118744
120.504	3.66158	120.548	4.72697	120.552	5.31201		137.9	-0.631256	138	3.35938	137.9	-0.0703125	138	0.128113
120.604	3.54955	120.648	4.76542	120.652	5.42395		138	-0.628906	138.1	3.35547	138	-0.0609436	138.1	0.128906
120.704	3.36829	120.748	4.65681	120.752	5.21613		138.1	-0.628906	138.2	3.35782	138.1	-0.0664063	138.2	0.139832
120.804	3.41	120.848	4.55784	120.852	5.02606		138.2	-0.640625	138.3	3.35703	138.2	-0.0664063	138.3	0.142181
120.904	3.32883	120.948	4.44705	120.952	4.90637		138.3	-0.634369	138.4	3.35156	138.3	-0.078125	138.4	0.130463
121.004	3.31081	121.048	4.38088	121.052	4.78894		138.4	-0.632813	138.5	3.33749	138.4	-0.0718689	138.5	0.130463
121.104	3.25072	121.148	4.35526	121.152	4.7052		138.5	-0.644531	138.6	3.33203	138.5	-0.0820313	138.6	0.125
121.204	3.24789	121.248	4.31565	121.252	4.6452		138.6	-0.644531	138.7	3.31876	138.6	-0.0898438	138.7	0.126556
121.304	3.21704	121.348	4.27541	121.352	4.59363		138.7	-0.642975	138.8	3.31796	138.7	-0.0804749	138.8	0.128113
121.404	3.15852	121.448	4.22948	121.452	4.55951		138.8	-0.640625	138.9	3.31876	138.8	-0.0898438	138.9	0.130463
121.504	3.12836	121.548	4.21135	121.552	4.55811		138.9	-0.640625	139	3.31796	138.9	-0.0976563	139	0.118744
121.604	3.0968	121.648	4.18611	121.652	4.52472		139	-0.640625	139.1	3.32031	139	-0.0976563	139.1	0.118744
121.704	3.07994	121.748	4.17503	121.752	4.4967		139.1	-0.652344	139.2	3.31876	139.1	-0.109375	139.2	0.117188
121.804	3.06781	121.848	4.1508	121.852	4.48975		139.2	-0.646088	139.3	3.31796	139.2	-0.103119	139.3	0.118744
121.904	3.04562	121.948	4.10135	121.952	4.49817		139.3	-0.652344	139.4	3.30078	139.3	-0.109375	139.4	0.116394
122.004	2.98892	122.048	4.10237	122.052	4.46198		139.4	-0.642975	139.5	3.28906	139.4	-0.121094	139.5	0.118744
122.104	2.95767	122.148	4.08283	122.152	4.44049		139.5	-0.640625	139.6	3.28751	139.5	-0.111725	139.6	0.110931
122.204	2.9194	122.248	4.05119	122.252	4.41937		139.6	-0.652344	139.7	3.28671	139.6	-0.117188	139.7	0.0992126
122.304	2.91666	122.348	4.05158	122.352	4.37994		139.7	-0.646088	139.8	3.28125	139.7	-0.128906	139.8	0.108582
122.404	2.87563	122.448	4.03011	122.452	4.34869		139.8	-0.644531	139.9	3.2789	139.8	-0.12265	139.9	0.110931
122.504	2.87758	122.548	4.00081	122.552	4.31744		139.9	-0.652344	140	3.27969	139.9	-0.123444	140	0.103119
122.604	2.84642	122.648	3.99197	122.652	4.27942		140	-0.642975	140.1	3.26953	140	-0.121094	140.1	0.0976563
122.704	2.82835	122.748	3.96877	122.752	4.23621		140.1	-0.640625	140.2	3.25	140.1	-0.119537	140.2	0.0992126
122.804	2.79666	122.848	3.95142	122.852	4.21838		140.2	-0.640625	140.3	3.24765	140.2	-0.117188	140.3	0.0968628
122.904	2.75609	122.948	3.9258	122.952	4.17371		140.3	-0.652344	140.4	3.24844	140.3	-0.12265	140.4	0.0976563
123.004	2.72758	123.048	3.92542	123.052	4.15259		140.4	-0.652344	140.5	3.23828	140.4	-0.128906	140.5	0.0992126
123.104	2.7171	123.148	3.92674	123.152	4.13373		140.5	-0.642975	140.6	3.22812	140.5	-0.128906	140.6	0.108582
123.204	2.69711	123.248	3.90353	123.252	4.08856		140.6	-0.640625	140.7	3.23047	140.6	-0.140625	140.7	0.110931
123.304	2.65883	123.348	3.8719	123.352	4.07135		140.7	-0.634369	140.8	3.21719	140.7	-0.140625	140.8	0.105469
123.404	2.64667	123.448	3.85651	123.452	4.02423		140.8	-0.632813	140.9	3.2164	140.8	-0.148438	140.9	0.107025
123.504	2.63547	123.548	3.82986	123.552	4.00989		140.9	-0.640625	141	3.19922	140.9	-0.150787	141	0.116394
123.604	2.62915	123.648	3.81643	123.652	3.98425		141	-0.640625	141.1	3.19141	141	-0.148438	141.1	0.118744
123.704	2.60805	123.748	3.80354	123.752	3.96002		141.1	-0.642975	141.2	3.19531	141.1	-0.149994	141.2	0.110931
123.804	2.59868	123.848	3.78674	123.852	3.95343		141.2	-0.652344	141.3	3.19141	141.2	-0.160156	141.3	0.117188
123.904	2.5968	123.948	3.78768	123.952	3.94464		141.3	-0.660156	141.4	3.18906	141.3	-0.160156	141.4	0.118744
124.004	2.60721	124.048	3.7815	124.052	3.92932		141.4	-0.669525	141.5	3.17813	141.4	-0.162506	141.5	0.116394
124.104	2.57719	124.148	3.76526	124.152	3.91437		141.5	-0.662506	141.6	3.16016	141.5	-0.160156	141.6	0.118744
124.204	2.57484	124.248	3.76057	124.252	3.89948		141.6	-0.671875	141.7	3.16953	141.6	-0.160156	141.7	0.118744
124.304	2.55695	124.348	3.7451	124.352	3.87396		141.7	-0.671875	141.8	3.16016	141.7	-0.1539	141.8	0.118744
124.404	2.54945	124.448	3.71175	124.452	3.86041		141.8	-0.679688	141.9	3.14688	141.8	-0.150787	141.9	0.1203
124.504	2.52797	124.548	3.70198	124.552	3.84869		141.9	-0.673431	142	3.14999	141.9	-0.148438	142	0.110931
124.604	2.52757	124.648	3.68752	124.652	3.84363		142	-0.683594	142.1	3.14688	142	-0.148438	142.1	0.117188
124.704	2.51862	124.748	3.6676	124.752	3.82446		142.1	-0.683594	142.2	3.13828	142.1	-0.1539	142.2	0.118744
124.804	2.51547	124.848	3.64182	124.852	3.79755		142.2	-0.683594	142.3	3.12891	142.2	-0.142975	142.3	0.110931
124.904	2.49673	124.948	3.6219	124.952	3.77838		142.3	-0.691406	142.4	3.11874	142.3	-0.148438	142.4	0.108582
125.004	2.49673	125.048	3.61018	125.052	3.76862		142.4	-0.703125	142.5	3.11954	142.4	-0.148438	142.5	0.110931
125.104	2.48853	125.148	3.57619	125.152	3.75378		142.5	-0.703125	142.6	3.10938	142.5	-0.139069	142.6	0.110931
125.204	2.4679	125.248	3.58651	125.252	3.74542		142.6	-0.703125	142.7	3.10703	142.6	-0.148438	142.7	0.110931
125.304	2.4787	125.348	3.57526	125.352	3.73517		142.7	-0.714844	142.8	3.10782	142.7	-0.142181	142.8	0.105469
125.404	2.46744	125.448	3.54964	125.452	3.71783		142.8	-0.714844	142.9	3.09766	142.8	-0.140625	142.9	0.0992126
125.504	2.44556	125.548	3.55666	125.552	3.71277		142.9	-0.722656	143	3.07813	142.9	-0.140625	143	0.0992126
125.604	2.43665	125.648	3.54549	125.652	3.69464		143	-0.722656	143.1	3.07968	143	-0.148438	143.1	0.108582
125.704	2.43774	125.748	3.5469	125.752	3.68542		143.1	-0.713287	143.2	3.07031	143.1	-0.139069	143.2	0.110931
125.804	2.42603	125.848	3.53713	125.852	3.67371		143.2	-0.710938	143.3	3.05704	143.2	-0.130463	143.3	0.0992126
125.904	2.40726	125.948	3.51721	125.952	3.66437		143.3	-0.710938	143.4	3.03906	143.3	-0.131256	143.4	0.0992126
126.004	2.40884	126.048	3.53011	126.052	3.65924		143.4	-0.722656	143.5	3.03671	143.4	-0.128906	143.5	0.0992126
126.104	2.40649	126.148	3.51565	126.152	3.65417		143.5	-0.722656	143.6	3.03125	143.5	-0.134369	143.6	0.0914001
126.204	2.39713	126.248	3.49104	126.252	3.62799		143.6	-0.722656	143.7	3.02579	143.6	-0.132813	143.7	0.0914001
126.304	2.40649	126.348	3.48635	126.352	3.62292		143.7	-0.722656	143.8	3.01718	143.7	-0.140625	143.8	0.0914001
126.404	2.37759	126.448	3.46175	126.452	3.60846		143.8	-0.730469	143.9	3.02109	143.8	-0.140625	143.9	0.0859375
126.504	2.38501	126.548	3.45705	126.552	3.61316		143.9	-0.730469	144	3.01172	143.9	-0.140625	144	0.0874939
126.604	2.38507	126.648	3.44823	126.652	3.60443		144	-0.730469	144.1	3.00626	144	-0.140625	144.1	0.0874939
126.704	2.36743	126.748	3.44924	126.752	3.58582		144.1	-0.730469	144.2	3	144.1	-0.131256	144.2	0.0874939
126.804	2.36032	126.848	3.4362	126.852	3.58521		144.2	-0.730469	144.3	2.99765	144.2	-0.140625	144.3	0.0796814
126.904	2.36511	126.948	3.43089	126.952	3.57678		144.3	-0.730469	144.4	2.98047	144.3	-0.134369	144.4	0.0890503
127.004	2.35577	127.048	3.42674	127.052	3.56342		144.4	-0.724213	144.5	2.97891	144.4	-0.140625	144.5	0.0796814
127.104	2.3479	127.148	3.41799	127.152	3.5448		144.5	-0.722656	144.6	2.96875	144.5	-0.131256	144.6	0.0890503
127.204	2.33807	127.248	3.4151	127.252	3.534		144.6	-0.722656	144.7	2.9664	144.6	-0.128906	144.7	0.0914001
127.304	2.31711	127.348	3.40994	127.352	3.52942		144.7	-0.728912	144.8	2.94922	144.7	-0.131256	144.8	0.0976563
127.404	2.32681	127.448	3.42073	127.452	3.5401		144.8	-0.735931	144.9	2.94766	144.8	-0.128906	144.9	0.0992126
127.504	2.32556	127.548	3.42722	127.552	3.52191		144.9	-0.734375	145	2.94687	144.9	-0.12265	145	0.0968628
127.604	2.29712	127.648	3.40627	127.652	3.49207		145	-0.734375	145.1	2.94922	145	-0.128906	145.1	0.105469
127.704	2.30658	127.748	3.40252	127.752	3.47821		145.1	-0.734375	145.2	2.92969	145.1	-0.128906	145.2	0.0992126
127.804	2.29901	127.848	3.39752	127.852	3.46564		145.2	-0.725006	145.3	2.9375	145.2	-0.140625	145.3	0.0992126
127.904	2.2854	127.948	3.38674	127.952	3.453		145.3	-0.722656	145.4	2.92969	145.3	-0.131256	145.4	0.108582
128.004	2.27612	128.048	3.39041	128.052	3.44928		145.4	-0.722656	145.5	2.91953	145.4	-0.128906	145.5	0.110931
128.104	2.27557	128.148	3.3526	128.152	3.41876		145.5	-0.722656	145.6	2.91641	145.5	-0.128906	145.6	0.110931
128.204	2.2272	128.248	3.32112	128.252	3.39948		145.6	-0.722656	145.7	2.91016	145.6	-0.136719	145.7	0.105469
128.304	2.23932	128.348	3.33556	128.352	3.39282		145.7	-0.722656	145.8	2.90781	145.7	-0.142181	145.8	0.107025
128.404	2.24635	128.448	3.34768	128.452	3.40222		145.8	-0.722656	145.9	2.90234	145.8	-0.140625	145.9	0.116394
128.504	2.25656	128.548	3.34354	128.552	3.39856		145.9	-0.730469	146	2.89688	145.9	-0.131256	146	0.118744
128.604	2.2682	128.648	3.3426	128.652	3.41125		146	-0.730469	146.1	2.89999	146	-0.128906	146.1	0.110931
128.704	2.27298	128.748	3.39979	128.752	3.47314		146.1	-0.730469	146.2	2.89063	146.1	-0.12265	146.2	0.117188
128.804	2.39713	128.848	3.46175	128.852	3.53033		146.2	-0.742188	146.3	2.88516	146.2	-0.111725	146.3	0.107025
128.904	2.39796	128.948	3.47205	128.952	3.52985		146.3	-0.742188	146.4	2.88828	146.3	-0.121094	146.4	0.107025
129.004	2.43806	129.048	3.49205	129.052	3.53912		146.4	-0.735931	146.5	2.87891	146.4	-0.128906	146.5	0.116394
129.104	2.44679	129.148	3.50916	129.152	3.55914		146.5	-0.734375	146.6	2.88828	146.5	-0.128906	146.6	0.110931
129.204	2.47838	129.248	3.53439	129.252	3.58466		146.6	-0.742188	146.7	2.88907	146.6	-0.119537	146.7	0.110931
129.304	2.49634	129.348	3.55471	129.352	3.60339		146.7	-0.732819	146.8	2.88828	146.7	-0.117188	146.8	0.110931
129.404	2.49554	129.448	3.5258	129.452	3.58154		146.8	-0.730469	146.9	2.88281	146.8	-0.117188	146.9	0.108582
129.504	2.47688	129.548	3.50682	129.552	3.57318		146.9	-0.730469	147	2.87735	146.9	-0.12265	147	0.117188
129.604	2.45523	129.648	3.46394	129.652	3.5282		147	-0.730469	147.1	2.86874	147	-0.121094	147.1	0.118744
129.704	2.40517	129.748	3.38643	129.752	3.44159		147.1	-0.730469	147.2	2.85938	147.1	-0.121094	147.2	0.110931
129.804	2.31625	129.848	3.31956	129.852	3.38739		147.2	-0.730469	147.3	2.86563	147.2	-0.128906	147.3	0.0929565
129.904	2.29596	129.948	3.2926	129.952	3.35571		147.3	-0.732819	147.4	2.85938	147.3	-0.119537	147.4	0.0976563
130.004	2.2565	130.048	3.28205	130.052	3.33893		147.4	-0.730469	147.5	2.85703	147.4	-0.117188	147.5	0.0992126
130.104	2.26547	130.148	3.26292	130.152	3.31903		147.5	-0.724213	147.6	2.86563	147.5	-0.117188	147.6	0.0992126
130.204	2.2561	130.248	3.24612	130.252	3.31433		147.6	-0.722656	147.7	2.86874	147.6	-0.128906	147.7	0.0874939
130.304	2.23703	130.348	3.24198	130.352	3.3009		147.7	-0.722656	147.8	2.85938	147.7	-0.12265	147.8	0.0796814
130.404	2.2475	130.448	3.21917	130.452	3.29639		147.8	-0.713287	147.9	2.83984	147.8	-0.121094	147.9	0.0796814
130.504	2.21939	130.548	3.20393	130.552	3.28033		147.9	-0.710938	148	2.84921	147.9	-0.121094	148	0.0890503
130.604	2.21854	130.648	3.18385	130.652	3.26917		148	-0.710938	148.1	2.83829	148	-0.128906	148.1	0.0796814
130.704	2.19595	130.748	3.18049	130.752	3.25885		148.1	-0.710938	148.2	2.83984	148.1	-0.119537	148.2	0.0796814
130.804	2.19798	130.848	3.1951	130.852	3.27551		148.2	-0.704681	148.3	2.82968	148.2	-0.128906	148.3	0.078125
130.904	2.24437	130.948	3.18362	130.952	3.26746		148.3	-0.703125	148.4	2.83203	148.3	-0.128906	148.4	0.0796814
131.004	2.18689	131.048	3.13815	131.052	3.22308		148.4	-0.703125	148.5	2.82657	148.4	-0.128906	148.5	0.0796814
131.104	2.1561	131.148	3.10276	131.152	3.19794		148.5	-0.693756	148.6	2.82031	148.5	-0.136719	148.6	0.0679626
131.204	2.13776	131.248	3.10705	131.252	3.1936		148.6	-0.703125	148.7	2.81796	148.6	-0.142181	148.7	0.0679626
131.304	2.16821	131.348	3.10549	131.352	3.18347		148.7	-0.703125	148.8	2.81876	148.7	-0.140625	148.8	0.0601501
131.404	2.15765	131.448	3.10003	131.452	3.19873		148.8	-0.703125	148.9	2.81796	148.8	-0.131256	148.9	0.069519
131.504	2.17534	131.548	3.10682	131.552	3.19189		148.9	-0.710938	149	2.80859	148.9	-0.149994	149	0.0601501
131.604	2.14906	131.648	3.09261	131.652	3.17877		149	-0.710938	149.1	2.80859	149	-0.142975	149.1	0.0664063
131.704	2.1393	131.748	3.10237	131.752	3.18073		149.1	-0.710938	149.2	2.80078	149.1	-0.148438	149.2	0.0679626
131.804	2.14862	131.848	3.08698	131.852	3.17462		149.2	-0.710938	149.3	2.79532	149.2	-0.148438	149.3	0.0773315
131.904	2.13541	131.948	3.06525	131.952	3.15338		149.3	-0.710938	149.4	2.79688	149.3	-0.148438	149.4	0.0718689
132.004	2.09593	132.048	3.03518	132.052	3.11511		149.4	-0.710938	149.5	2.79843	149.4	-0.148438	149.5	0.0718689
132.104	2.0854	132.148	3.00627	132.152	3.09521		149.5	-0.722656	149.6	2.79843	149.5	-0.1539	149.6	0.0601501
132.204	2.06625	132.248	2.9719	132.252	3.05927		149.6	-0.722656	149.7	2.80704	149.6	-0.152344	149.7	0.0664063
132.304	2.05728	132.348	2.96174	132.352	3.05963		149.7	-0.730469	149.8	2.81015	149.7	-0.150787	149.8	0.0679626
132.404	2.05728	132.448	2.95003	132.452	3.04993		149.8	-0.730469	149.9	2.80078	149.8	-0.160156	149.9	0.0656128
132.504	2.05814	132.548	2.96033	132.552	3.0708		149.9	-0.730469	150	2.80078	149.9	-0.160156	150	0.0679626
132.604	2.06735	132.648	2.95377	132.652	3.05981		150	-0.724213	150.1	2.80469	150	-0.160156	150.1	0.0601501
132.704	2.0271	132.748	2.92213	132.752	3.01721		150.1	-0.734375	150.2	2.80078	150.1	-0.160156	150.2	0.0601501
132.804	2.01401	132.848	2.90721	132.852	3.02234		150.2	-0.734375	150.3	2.80078	150.2	-0.167969	150.3	0.0601501
132.904	1.9967	132.948	2.89338	132.952	3.01868		150.3	-0.734375	150.4	2.78906	150.3	-0.167969	150.4	0.0601501
133.004	1.99518	133.048	2.87268	133.052	2.98853		150.4	-0.742188	150.5	2.78125	150.4	-0.1586	150.5	0.0484314
133.104	1.94986	133.148	2.88557	133.152	2.99518		150.5	-0.732819	150.6	2.78751	150.5	-0.167969	150.6	0.0578003
133.204	2.0065	133.248	2.91096	133.252	3.01862		150.6	-0.742188	150.7	2.77734	150.6	-0.167969	150.7	0.0601501
133.304	2.00696	133.348	2.91659	133.352	3.03448		150.7	-0.742188	150.8	2.7789	150.7	-0.167969	150.8	0.0601501
133.404	2.01752	133.448	2.94744	133.452	3.05634		150.8	-0.742188	150.9	2.78125	150.8	-0.173431	150.9	0.0601501
133.504	2.05994	133.548	2.97213	133.552	3.07855		150.9	-0.742188	151	2.76953	150.9	-0.171875	151	0.0601501
133.604	2.07642	133.648	2.98635	133.652	3.07214		151	-0.742188	151.1	2.76172	151	-0.179688	151.1	0.0523376
133.704	2.08862	133.748	3.00369	133.752	3.09387		151.1	-0.742188	151.2	2.75	151.1	-0.170319	151.2	0.0585938
133.804	2.12924	133.848	3.04979	133.852	3.13953		151.2	-0.742188	151.3	2.73828	151.2	-0.167969	151.3	0.0601501
133.904	2.18002	133.948	3.09081	133.952	3.1806		151.3	-0.735931	151.4	2.73984	151.3	-0.167969	151.4	0.0484314
134.004	2.22906	134.048	3.12096	134.052	3.19928		151.4	-0.742188	151.5	2.73047	151.4	-0.167969	151.5	0.0484314
134.104	2.23578	134.148	3.10588	134.152	3.18311		151.5	-0.753906	151.6	2.72891	151.5	-0.167969	151.6	0.0484314
134.204	2.20773	134.248	3.09159	134.252	3.16809		151.6	-0.753906	151.7	2.71875	151.6	-0.179688	151.7	0.0484314
134.304	2.20642	134.348	3.0776	134.352	3.15277		151.7	-0.753906	151.8	2.71875	151.7	-0.173431	151.8	0.0499878
134.404	2.18503	134.448	3.05705	134.452	3.13226		151.8	-0.753906	151.9	2.71094	151.8	-0.179688	151.9	0.0523376
134.504	2.15533	134.548	3.02112	134.552	3.0979		151.9	-0.744537	152	2.70859	151.9	-0.179688	152	0.0406189
134.604	2.11658	134.648	2.99557	134.652	3.06293		152	-0.742188	152.1	2.69141	152	-0.179688	152.1	0.0406189
134.704	2.08618	134.748	2.98635	134.752	3.05457		152.1	-0.742188	152.2	2.69141	152.1	-0.179688	152.2	0.0406189
134.804	2.08658	134.848	2.99104	134.852	3.04987		152.2	-0.753906	152.3	2.67969	152.2	-0.182037	152.3	0.0289001
134.904	2.08578	134.948	2.98167	134.952	3.0495		152.3	-0.753906	152.4	2.67813	152.3	-0.179688	152.4	0.0289001
135.004	2.07642	135.048	2.97659	135.052	3.03308		152.4	-0.761719	152.5	2.66171	152.4	-0.1875	152.5	0.0289001
135.104	2.06665	135.148	2.96682	135.152	3.02332		152.5	-0.761719	152.6	2.66641	152.5	-0.1875	152.6	0.0351563
135.204	2.05499	135.248	2.95799	135.252	3.01459		152.6	-0.761719	152.7	2.66016	152.6	-0.192963	152.7	0.038269
135.304	2.05728	135.348	2.9637	135.352	3.02057		152.7	-0.761719	152.8	2.64844	152.7	-0.191406	152.8	0.0406189
135.404	2.04712	135.448	2.95705	135.452	3.0155		152.8	-0.75235	152.9	2.64063	152.8	-0.191406	152.9	0.0406189
135.504	2.04868	135.548	2.9426	135.552	3.01044		152.9	-0.75	153	2.62891	152.9	-0.18985	153	0.0406189
135.604	2.02908	135.648	2.94167	135.652	2.99963		153	-0.761719	153.1	2.62891	153	-0.1875	153.1	0.046875
135.704	2.01822	135.748	2.94025	135.752	2.98932		153.1	-0.761719	153.2	2.61719	153.1	-0.1875	153.2	0.0484314
135.804	2.02844	135.848	2.95564	135.852	2.99542		153.2	-0.761719	153.3	2.61874	153.2	-0.199219	153.3	0.0484314
135.904	2.04901	135.948	2.96588	135.952	2.98322		153.3	-0.755463	153.4	2.62109	153.3	-0.199219	153.4	0.0578003
136.004	2.04791	136.048	2.97424	136.052	2.99243		153.4	-0.761719	153.5	2.61563	153.4	-0.210938	153.5	0.0484314
136.104	2.0643	136.148	2.97971	136.152	2.99677		153.5	-0.761719	153.6	2.60938	153.5	-0.204681	153.6	0.0484314
136.204	2.04556	136.248	2.97932	136.252	2.99713		153.6	-0.761719	153.7	2.60938	153.6	-0.210938	153.7	0.0484314
136.304	2.0643	136.348	2.96995	136.352	2.987		153.7	-0.761719	153.8	2.60703	153.7	-0.210938	153.8	0.0484314
136.404	2.04523	136.448	2.96581	136.452	2.98334		153.8	-0.761719	153.9	2.60938	153.8	-0.201569	153.9	0.0601501
136.504	2.02759	136.548	2.96682	136.552	2.98425		153.9	-0.773438	154	2.60156	153.9	-0.199219	154	0.069519
136.604	2.03735	136.648	2.95705	136.652	2.98425		154	-0.773438	154.1	2.58984	154	-0.210938	154.1	0.0718689
136.704	2.02798	136.748	2.95197	136.752	2.97955		154.1	-0.773438	154.2	2.58829	154.1	-0.201569	154.2	0.0718689
136.804	2.02759	136.848	2.96682	136.852	2.97449		154.2	-0.764069	154.3	2.58984	154.2	-0.199219	154.3	0.0718689
136.904	2.01822	136.948	2.96174	136.952	2.96979		154.3	-0.761719	154.4	2.57813	154.3	-0.192963	154.4	0.0601501
137.004	2.03735	137.048	2.96682	137.052	2.97449		154.4	-0.761719	154.5	2.58749	154.4	-0.199219	154.5	0.0601501
137.104	2.02563	137.148	2.96682	137.152	2.97449		154.5	-0.761719	154.6	2.57813	154.5	-0.199219	154.6	0.0664063
137.204	2.02563	137.248	2.96682	137.252	2.96472		154.6	-0.755463	154.7	2.57031	154.6	-0.199219	154.7	0.0617065
137.304	2.01627	137.348	2.9715	137.352	2.96979		154.7	-0.753906	154.8	2.55859	154.7	-0.18985	154.8	0.0585938
137.404	2.02563	137.448	2.97659	137.452	2.97253		154.8	-0.761719	154.9	2.55078	154.8	-0.1875	154.9	0.0601501
137.504	2.01587	137.548	2.97659	137.552	2.96277		154.9	-0.761719	155	2.55078	154.9	-0.1875	155	0.0601501
137.604	2.01547	137.648	2.96214	137.652	2.94794		155	-0.761719	155.1	2.53906	155	-0.199219	155.1	0.0601501
137.704	1.99673	137.748	2.96174	137.752	2.93854		155.1	-0.773438	155.2	2.54062	155.1	-0.192963	155.2	0.0601501
137.804	2.01587	137.848	2.96682	137.852	2.93347		155.2	-0.764069	155.3	2.54297	155.2	-0.191406	155.3	0.0601501
137.904	2.0069	137.948	2.97619	137.952	2.93384		155.3	-0.761719	155.4	2.53125	155.3	-0.182037	155.4	0.0601501
138.004	2.02719	138.048	2.9719	138.052	2.94794		155.4	-0.755463	155.5	2.53125	155.4	-0.179688	155.5	0.0578003
138.104	1.99673	138.148	2.96174	138.152	2.93854		155.5	-0.753906	155.6	2.52344	155.5	-0.179688	155.6	0.0601501
138.204	2.00766	138.248	2.9719	138.252	2.92841		155.6	-0.744537	155.7	2.51172	155.6	-0.173431	155.7	0.0601501
138.304	1.99869	138.348	2.96174	138.352	2.92877		155.7	-0.742188	155.8	2.51797	155.7	-0.171875	155.8	0.0601501
138.404	1.9968	138.448	2.97244	138.452	2.92786		155.8	-0.742188	155.9	2.50781	155.8	-0.170319	155.9	0.0601501
138.504	1.99829	138.548	2.97854	138.552	2.92371		155.9	-0.744537	156	2.51718	155.9	-0.167969	156	0.0601501
138.604	2.00766	138.648	2.96214	138.652	2.90887		156	-0.735931	156.1	2.51172	156	-0.167969	156.1	0.0601501
138.704	1.98892	138.748	2.95197	138.752	2.89948		156.1	-0.734375	156.2	2.51797	156.1	-0.170319	156.2	0.0523376
138.804	2.00806	138.848	2.94729	138.852	2.90417		156.2	-0.734375	156.3	2.50781	156.2	-0.161713	156.3	0.0523376
138.904	1.99829	138.948	2.92776	138.952	2.90613		156.3	-0.734375	156.4	2.50781	156.3	-0.160156	156.4	0.0523376
139.004	1.98892	139.048	2.94221	139.052	2.90143		156.4	-0.734375	156.5	2.51718	156.4	-0.160156	156.5	0.0585938
139.104	1.98892	139.148	2.93244	139.152	2.91119		156.5	-0.734375	156.6	2.51172	156.5	-0.150787	156.6	0.0421753
139.204	1.99829	139.248	2.93752	139.252	2.91589		156.6	-0.742188	156.7	2.51797	156.6	-0.142181	156.7	0.046875
139.304	1.98853	139.348	2.92776	139.352	2.90417		156.7	-0.742188	156.8	2.51953	156.7	-0.140625	156.8	0.0484314
139.404	1.97681	139.448	2.91799	139.452	2.90417		156.8	-0.742188	156.9	2.51718	156.8	-0.148438	156.9	0.0484314
[truncated: 10,606 more rows]

## Sheet: Figure 2E
Figure 2E	Measure of KD TSEE WT and KD TSEE L221K interaction with CHD using TR-FRET.
		Experiment 1
	[CHD-Flag] nM		[KD WT] 5µM			[KD L221K] 5µM
	-10	-193	95	98	125	-125
	-8.81648	88	52	313	914	714
	-8.21442	497	326	442	1158	1423
	-7.61236	438	525	702	1915	1963
	-7.0103	1459	1706	1449	2921	2972
	-6.40824	2202	2167	2310	3894	4186
	-5.80618	2839	2903	2278	4598	4453
	-5.20412	2170	2059	2187	3733	3657
		Experiment 2
	[CHD-Flag] nM	[KD WT] 5µM			[KD L221K] 5µM
	-10	421	242	-293	293
	-8.81648	51	86	396	479
	-8.21442	484	89	728	1011
	-7.61236	1004	696	1769	1656
	-7.0103	1862	1648	3013	2813
	-6.40824	2789	2353	4109	4028
	-5.80618	3175	2991	4568	5227
	-5.20412	2289	2344	4977	4566
		Experiment 3
	[CHD-Flag] nM	[KD WT] 5µM			[KD L221K] 5µM
	-10	-284	42	-104
	-8.81648	350	125	304
	-8.21442		191	582
	-7.61236	569	549	1180
	-7.0103	1508	1417	2068
	-6.40824	2533	2503	3172
	-5.80618	2916	2970	4056
	-5.20412	2354	2556	3592

## Sheet: Figure 2F
Figure 2F	Measure of KD-CHD interaction in the context of the full-length protein determined by competing KD-CHD interaction with increasing concentrations of recombinant untagged CHD.
	Experiment 1
	Log [CHD]
	-9	12779	12398	12635
	-7.62269	13224	12202	12851
	-7.02063	15525	17523	17187
	-6.41857	14583	15624	15676
	-5.81651	12364	12120	12224
	-5.21445	7272	7185	7042
	-4.61239	2210	2288	2387
	-4.01033	309	343	176
	Experiment 2
	Log [CHD]
	-9	13420	13941	13114
	-7.62269	13753	13094	12389
	-7.02063	17429	17921	18723
	-6.41857	15642	15767	16162
	-5.81651	12172	11377	11643
	-5.21445	7087	7058	7403
	-4.61239	2390	2422	2333
	-4.01033	346	286	311
	Experiment 3
	Log [CHD]
	-9	13798	13449	14669
	-7.62269	13245	14617	14707
	-7.02063	17799	17528	16632
	-6.41857	15619	13829	15236
	-5.81651	12082	11063	11019
	-5.21445	6908	7047	7564
	-4.61239	2087	2540	2505
	-4.01033	310	321	343

## Sheet: Figure 2G
	Figure 2G	Measure of interaction between NanoLuc-KD and CHD-HaloTag in the full-length protein using NanoBRET in transfected Jurkat HPK1-/- cells.
	Experiment 1
	WT	K558A/Δ574-594	L221K
	13.3	11.3	14.3
	13.3	11.3	14.2
	12.5	11.2	13.9
	13.4	11.5	13.9
	11.3	11.5	13.7
	10.5	9.79	13.8
	Experiment 2
	WT	K558A/Δ574-594	L221K
	12.6	10.8	15.6
	12.8	11.1	13.8
	12.4	10.7	14.7
	13.4	11.2	14.5
	12.6	11.1	14.3
	12.8	10.9	15.3

## Sheet: Figure 3A
Figure 3A	Comparison of Protein Levels Across Forms of HPK1
	Densitometry of western blot: Densitometry of indicated antibody normalized to β-Actin control, normalized to HPK1 FL.
	Data included below is from a single transfection.
		HPK1 N-Term	HPK1 C-Term
	Parental Jurkat	0.553554	0.383212
	HPK1-/- Jurkat	No Band	No Band
	Full-Length WT	1	1
	Kinase-Dead	0.751029	0.682482
	KD Only	0.0927806	No Band
	KD + 1PR	0.0954895	No Band
	ΔCHD	0.0337165	No Band
	CHD Only	No Band	0.236111
	CHD + 3PRs	No Band	0.716634

## Sheet: Figure 3C
Figure 3C	SLP76 Phosphorylation in Retrovirus-Transfected Cells Over 60 Minute Timecourse After TCR Stimulation
	Timepoint (Mins)	Cell Line	Frequency pSLP76+ of Live/Singlet/Jurkat
	0	Control GFP+	12.5
	0	Control GFP+	14.9
	0	Control GFP+	19.4
	5	Control GFP+	34
	5	Control GFP+	48.7
	5	Control GFP+	52.5
	30	Control GFP+	91.2
	30	Control GFP+	91.6
	30	Control GFP+	93.1
	60	Control GFP+	5.14
	60	Control GFP+	82.8
	60	Control GFP+	84.3
	0	HPK1-_x0010_/- GFP+	1.99
	0	HPK1-_x0010_/- GFP+	2.29
	0	HPK1-_x0010_/- GFP+	2.06
	5	HPK1-_x0010_/- GFP+	1.7
	5	HPK1-_x0010_/- GFP+	1.88
	5	HPK1-_x0010_/- GFP+	1.65
	30	HPK1-_x0010_/- GFP+	2.76
	30	HPK1-_x0010_/- GFP+	2.7
	30	HPK1-_x0010_/- GFP+	5.8
	60	HPK1-_x0010_/- GFP+	1.58
	60	HPK1-_x0010_/- GFP+	1.62
	60	HPK1-_x0010_/- GFP+	2.1
	0	FL WT	13
	0	FL WT	12
	0	FL WT	11.9
	5	FL WT	30.6
	5	FL WT	30.6
	5	FL WT	33.5
	30	FL WT	61.8
	30	FL WT	59.6
	30	FL WT	60.1
	60	FL WT	51.1
	60	FL WT	36.7
	60	FL WT	57
	0	FL K46E	1.74
	0	FL K46E	1.74
	0	FL K46E	1.51
	5	FL K46E	2.67
	5	FL K46E	2.34
	5	FL K46E	2.11
	30	FL K46E	3.36
	30	FL K46E	2.97
	30	FL K46E	3.99
	60	FL K46E	2.08
	60	FL K46E	2.68
	60	FL K46E	2.43
	0	KD Only	1.72
	0	KD Only	0.84
	0	KD Only	0.89
	5	KD Only	1.79
	5	KD Only	1.59
	5	KD Only	1.58
	30	KD Only	0.18
	30	KD Only	2.29
	30	KD Only	2.53
	60	KD Only	2.16
	60	KD Only	2.66
	60	KD Only	2.2
	0	KD + 1PR	1.2
	0	KD + 1PR	1.02
	0	KD + 1PR	0.95
	5	KD + 1PR	1.55
	5	KD + 1PR	1.69
	5	KD + 1PR	1.25
	30	KD + 1PR	3.11
	30	KD + 1PR	2.08
	30	KD + 1PR	2.77
	60	KD + 1PR	2.17
	60	KD + 1PR	2.4
	60	KD + 1PR	2.2
	0	delCHD	1.21
	0	delCHD	1.25
	0	delCHD	1.57
	5	delCHD	4.03
	5	delCHD	4.14
	5	delCHD	4.4
	30	delCHD	20.9
	30	delCHD	17.6
	30	delCHD	20.2
	60	delCHD	12.1
	60	delCHD	13.5
	60	delCHD	17.9
	0	CHD Only	0.9
	0	CHD Only	1.11
	0	CHD Only	0.97
	5	CHD Only	1.74
	5	CHD Only	1.46
	5	CHD Only	1.46
	30	CHD Only	2.79
	30	CHD Only	4.29
	30	CHD Only	3.25
	60	CHD Only	2.06
	60	CHD Only	2.78
	60	CHD Only	2.2
	0	CHD + 3PRs	1.15
	0	CHD + 3PRs	0.72
	0	CHD + 3PRs	1.41
	5	CHD + 3PRs	1.66
	5	CHD + 3PRs	1.78
	5	CHD + 3PRs	1.63
	30	CHD + 3PRs	1.36
	30	CHD + 3PRs	1.41
	30	CHD + 3PRs	1.42
	60	CHD + 3PRs	2.49
	60	CHD + 3PRs	2.9
	60	CHD + 3PRs	3.47

## Sheet: Figure 3D
Figure 3D	Comparison of Protein Levels of Full-length and ΔCHD Forms of MAP4K Family Members.
	Densitometry of western blot: Densitometry of indicated antibody normalized to β-Actin control, normalized to HPK1 FL.
	Data is from a single transfection.
		HPK1	HA
	Control GFP+	1	No Band
	HPK1-/- GFP+	No Band	No Band
	HPK1 FL	4.40953	No Band
	HPK1 ΔCHD	0.217126	No Band
	MAP4K2 FL	No Band	1
	MAP4K2 ΔCHD	No Band	0.0227247
	MAP4K3 FL	No Band	0.34583
	MAP4K3 ΔCHD	No Band	0.06771
	MAP4K4 FL	No Band	0.31455
	MAP4K4 ΔCHD	No Band	0.01284
	MAP4K5 FL	No Band	2.01214
	MAP4K5 ΔCHD	No Band	0.23308
	MAP4K6 FL	No Band	0.745161
	MAP4K6 ΔCHD	No Band	0.00483871

## Sheet: Figure 4B
Figure 4B	Comparison of Protein Levels of HPK1 with/without CHD and with CHD Domain Swap.
	Densitometry of western blot: Densitometry of HPK1 N-term normalized to β-Actin control, normalized to HPK1 FL.
	Data included below is from a single transfection.
		HPK1 N-Term
	Full-Length HPK1 WT	1
	HPK1 ΔCHD	0.0654824
	HPK1 ΔCHD + M4K3-CHD	0.428863
	HPK1 ΔCHD + M4K4-CHD	0.0182026
	Dotted gray line indicates where the blot was spliced together from the original blot for samples included for this figure.

[truncated: 10 more sheets: Figure 4D, Figure 5B, Figure 5C, Supplementary Figure 5B, Supplementary Figure 6A, Supplementary Figure 6B, Supplementary Figure 6C, Supplementary Figure 8B, Supplementary Figure 8C, Supplementary Figure 10]
